# Supplementary material for: Comparison of Unplanned Intensive Care Unit Readmission Scores: A Prospective Cohort Study
Source: PLoS One. 2015 Nov 23;10(11):e0143127. doi: 10.1371/journal.pone.0143127 (PMC4658118; doi:10.1371/journal.pone.0143127)
Supplement: S1 Dataset — (XLSX) [file pone.0143127.s001.xlsx]

## Sheet: Sheet1
PATIENTID	AGE	GENDER	APACHEADMISSION	SOFAADMISSION	TISSADMISSION	ISCHEMICHEARTDISEASE	HEARTFAILURE	DMELLITUS	COPD	HEMODIALYSIS	MALIGNANTNEOPLASIA	PERIPHERALVASCULARDISEASE	CIRRHOSIS	NEUROMUSCULARDISEASE	URGENTSURGERY	ELECTIVESURGERY	MECHANICALVENTILATION	DURATIONMECHANICALVENTILATION	TRACHEOSTOMY	ICUSTAY	SWIFTDISCHARGE	SOFADISCHARGE	TISSDISCHARGE	OUTCOME
1	64	0		0	9	0	0	0	0	0	0	0	0	0	0	0	0	0	0	4	1	0	9	0
2	27	0	3	0	14	0	0	0	0	0	0	0	0	0	0	0	0	0	0	2	9	0	9	0
3	54	0	9	3	25	0	0	0	0	0	0	0	0	0	0	0	1	1	0	7	9	0	16	0
4	44	0		1	15	0	0	0	0	0	0	0	0	0	0	0	0	0	0	7	9	0	12	1
5	26	0	5	0	12	0	0	0	0	0	0	0	0	0	0	0	0	0	0	12	22	0	9	0
6	39	1	18	3	18	0	0	1	0	0	0	0	0	0	0	0	0	0	0	3	6	0	9	0
7	37	0	11	6	19	0	0	0	0	0	0	0	0	0	1	0	0	0	0	13	14	2	12	0
8	81	1	20	0	11	0	0	0	0	0	0	0	0	0	0	0	0	0	0	3	1	0	8	0
9	69	1	16	0	16	0	0	1	0	0	0	0	0	0	0	1	0	0	0	3	19	0	13	0
10	72	1	12	0	24	1	0	0	0	0	0	0	0	0	0	1	0	0	0	3	14	0	9	0
11	75	1	12	0	8	0	0	0	0	0	0	0	0	0	0	0	0	0	0	4	1	0	9	0
12	68	0	13	4	22	0	0	0	1	0	0	0	0	0	0	0	0	0	0	5	14	0	9	1
13	86	1	17	0	14	0	0	0	0	0	0	0	0	0	0	1	0	0	0	10	9	0	12	0
14	61	1		0	11	1	0	0	0	0	0	0	0	0	0	0	0	0	0	3	1	0	8	0
15	57	1	6	0	8	0	0	0	0	0	0	0	0	0	0	0	0	0	0	2	1	0	8	0
16	75	0		0		0	0	1	0	0	0	0	0	0	0	0	0	0	0	1	8	0	9	0
17	77	0	18	2	25	1	0	0	1	0	1	0	0	0	0	0	0	0	0	3	14	0	16	1
18	79	0	16	0	14	0	0	0	0	0	0	0	0	0	0	0	0	0	0	3	1	0	14	0
19	79	0	17	3	27	1	0	1	0	0	0	0	0	0	0	1	1	1	0	3	14	0	12	0
20	69	1		0		1	0	0	1	0	0	0	0	0	0	0	0	0	0	1	0	0	8	0
21	75	1	16	7	16	0	0	0	0	0	0	0	0	0	0	1	1	2	0	2	19	0	10	0
22	59	1	22	5	18	0	0	0	0	0	1	0	0	0	0	0	0	0	0	2	9	2	14	0
23	85	0	14	0	13	1	0	0	1	0	0	0	0	0	0	1	0	0	0	6	9	0	11	1
24	82	0	20	3	32	1	0	0	1	0	0	0	0	0	0	0	1	23	1	30	22	0	13	0
25	71	1	13	0	23	0	0	0	0	0	1	0	0	0	0	1	0	0	1	2	14	0	12	0
26	69	0	13	2	18	0	0	0	0	0	1	0	1	0	0	1	0	0	0	2	9	0	14	0
27	49	0	14	0	8	0	0	0	0	0	0	0	0	0	0	1	0	0	0	4	9	0	8	0
28	87	0	14	0	8	0	0	0	0	0	0	0	0	0	0	0	0	0	0	4	1	0	8	0
29	72	1	21	4	27	1	0	0	0	0	1	0	0	0	1	0	0	0	0	42	22	1	16	0
30	64	0	18	0	14	0	1	0	0	0	1	0	0	0	0	1	0	0	0	2	9	0	8	0
31	85	0	20	6	24	1	0	0	1	0	1	0	0	0	1	1	1	5	0	16	28	1	16	1
32	75	0	16	1	14	0	0	0	0	0	0	0	0	0	0	0	0	0	0	2	15	1	8	0
33	81	1	29	7	31	0	0	0	0	0	0	1	0	0	0	0	1	2	0	21	22	3	13	1
34	79	0		0	10	1	0	1	0	0	0	0	0	0	0	1	0	0	0	1	8	0	8	0
35	50	1		1	18	0	0	0	0	0	0	0	0	0	0	1	0	0	0	4	22	0	11	0
36	82	1	16	1	16	1	0	1	0	0	0	0	0	0	0	1	0	0	0	2	9	0	13	0
37	80	0	34	7	22	0	0	0	0	0	1	0	0	0	0	0	0	0	0	3	9	4	19	0
38	85	1		0	27	1	0	0	0	0	0	0	0	0	0	1	0	0	0	1	8	0	13	0
39	24	1	6	0	23	0	0	0	0	0	0	0	0	0	0	1	0	0	0	8	9	0	13	0
40	30	0		3	11	0	0	0	0	0	0	0	0	0	0	1	0	0	0	1	0	2	10	0
41	74	1	11	2	14	0	0	0	0	0	1	0	0	0	0	1	0	0	0	2	14	1	11	1
42	48	1	19	0	16	0	0	1	0	0	0	0	0	0	0	1	0	0	0	6	14	0	12	0
43	80	0	12	0	11	0	0	1	0	0	0	0	0	0	0	0	0	0	0	7	1	0	8	0
44	88	1	26	6	23	0	0	0	0	1	0	0	0	0	0	0	1	1	0	5	9	3	15	0
45	47	0	17	3	28	0	0	0	0	0	0	0	0	0	0	0	0	0	0	3	9	0	16	0
46	79	0	19	4	23	1	1	0	0	0	0	0	0	0	0	0	0	0	0	7	14	1	12	0
47	41	0		2	12	0	0	0	0	0	0	0	0	0	0	0	0	0	0	2	14	0	10	0
48	74	1	16	5	23	0	0	0	0	0	1	0	0	0	1	1	0	0	0	12	22	0	17	1
49	65	1	30	10	29	1	1	0	1	0	0	0	0	0	0	0	1	2	0	3	19	3	16	1
50	60	0		0		0	0	0	0	0	0	0	0	0	0	1	0	0	0	1	8	0	13	0
51	75	0	12	3	17	0	0	0	0	0	0	0	0	0	0	0	0	0	0	6	6	0	11	0
52	66	0		0		0	0	0	0	0	0	0	0	0	0	1	0	0	0	1	8	0	11	1
53	59	1		0	17	1	0	0	0	0	0	0	0	0	0	0	0	0	0	33	22	0	10	0
54	89	1	24	6	16	0	0	1	0	1	0	0	0	0	0	0	0	0	0	2	1	4	12	0
55	78	0		3	14	1	1	1	0	0	0	1	0	0	0	1	0	0	0	1	8	3	14	0
56	79	0	18	3	14	0	0	0	0	0	1	0	0	0	0	0	1	1	0	7	9	0	11	0
57	89	0	15	1	9	0	1	0	0	0	0	1	0	0	0	0	0	0	0	4	1	0	14	0
58	62	0	7	2	13	0	0	0	0	0	1	0	0	0	0	1	0	0	0	3	9	0	9	0
59	40	1	4	0	10	0	0	0	0	0	0	0	0	0	0	1	0	0	0	2	9	0	10	0
60	56	1		1	10	0	0	0	0	0	0	0	0	0	0	0	0	0	0	1	8	0	8	0
61	58	1		7	24	1	1	1	0	0	0	0	0	0	0	1	1	0	0	3	19	0	13	0
62	65	1	18	3	16	0	0	1	1	0	0	1	0	0	0	0	1	20	0	31	22	3	16	0
63	80	0	10	2	10	0	0	1	0	0	0	1	0	0	0	0	0	0	0	5	14	1	10	0
64	68	0	18	3	17	0	0	0	1	0	0	0	0	0	0	0	0	0	0	11	22	0	11	1
65	85	0	21	7	21	0	0	0	1	0	0	0	0	0	0	0	1	3	0	12	22	1	13	0
66	60	1	9	1	28	0	0	0	0	0	0	0	0	0	0	1	1	0	0	2	9	0	13	0
67	72	1		0	8	1	0	0	0	0	0	0	0	0	0	0	0	0	0	1	8	0	8	0
68	68	0	14	4	13	0	0	0	0	0	1	0	0	0	0	0	0	0	0	3	20	1	8	0
69	74	1		0		1	0	0	0	1	0	0	0	0	0	0	0	0	0	0	8	0	9	0
70	73	1		0	14	1	0	1	0	0	0	0	0	0	0	0	0	0	0	1	0	0	9	0
71	70	0	12	0	21	0	0	0	0	0	1	0	1	0	0	1	0	0	0	3	9	1	9	0
72	77	1		9	33	1	0	0	0	0	0	0	0	0	0	1	1	1	0	4	14	1	11	0
73	73	0	21	7	18	1	1	1	1	0	0	0	0	0	0	0	0	0	0	4	14	0	11	0
74	79	1		4	21	1	0	1	1	0	0	1	0	0	0	0	0	0	0	6	6	2	9	0
75	73	0	20	2	16	0	0	1	0	0	1	0	0	0	0	0	0	0	0	0	8	1	12	0
76	82	1	18	2	16	0	0	1	0	0	0	1	0	0	0	1	0	0	0	2	9	2	9	0
77	67	0		0	19	0	0	1	0	0	0	0	0	0	1	0	0	0	0	3	1	0	9	0
78	54	0	17	2	16	0	0	0	0	0	0	0	0	0	0	0	0	0	0	2	9	2	9	0
79	49	1		4	46	1	0	1	0	0	0	0	0	0	1	0	1	3	0	7	6	0	11	0
80	95	0	18	2	15	0	1	0	0	0	0	0	0	0	0	0	0	0	0	11	27	0	12	0
81	79	0	21	6	23	0	0	0	0	0	0	1	0	0	0	0	1	10	0	14	20	0		0
82	69	1	14	2	26	1	0	1	0	0	0	1	0	0	1	1	0	0	0	2	20	1	12	0
83	77	0	27	8	31	1	0	1	1	0	1	1	0	0	0	1	1	6	0	26	22	2	9	0
84	78	1	19	3	18	1	1	0	0	0	0	1	0	0	0	0	0	0	0	9	9	1	14	0
85	88	1	13	0	22	1	0	0	1	0	1	0	0	0	0	1	0	0	0	4	19	0	9	0
86	56	0	13	0	22	0	0	0	0	0	1	0	0	0	0	1	0	0	0	6	9	0	9	0
87	80	0	13	0	9	1	0	0	0	0	0	1	0	0	0	0	0	0	0	12	33	1	9	1
88	73	0	25	5	30	1	0	0	0	0	0	0	0	0	0	0	1	9	0	18	29	0	17	0
89	80	0		13	32	1	0	0	0	0	0	1	0	0	0	1	1	1	0	3	14	2	16	0
90	80	1	18	1	14	1	0	1	1	0	1	0	0	0	0	0	0	0	0	4	12	1	12	1
91	67	1	10	8	27	0	0	0	0	0	1	0	1	0	0	1	1	1	0	3	14	2	9	1
92	59	1	12	5	37	0	0	0	0	0	0	0	0	0	1	0	1	0	0	14	27	1	14	0
93	65	1		2	21	1	1	1	0	0	0	0	0	0	0	0	0	0	0	6	1	2	22	0
94	82	0	11	0	16	1	0	0	0	0	0	0	0	0	0	0	0	0	0	4	9	0	9	0
95	77	0	8	0	19	0	0	0	0	0	1	0	0	0	1	1	1	1	0	24	22	0	9	1
96	62	0	24	7	25	0	0	0	0	0	1	0	0	0	0	0	1	0	0	19	22	1	14	0
97	68	0	13	3	15	0	0	0	1	0	0	0	0	0	0	0	0	0	0	9	19	0	9	1
98	60	1	7	2	16	0	0	0	0	0	1	0	0	0	0	1	0	0	0	3	9	2	14	0
99	87	0	17	4	21	0	0	1	0	0	0	1	0	0	0	0	0	0	0	9	20	4	18	0
100	71	1	19	3	14	0	0	1	1	0	0	0	0	0	0	0	0	0	0	18	20	1	14	0
101	54	1		9	32	0	0	0	0	0	0	0	0	0	0	1	1	1	0	3	14	0	12	0
102	73	1	11	0	14	1	0	0	0	0	1	0	0	0	0	0	0	0	0	3	14	0	9	1
103	90	1		1	14	0	0	0	0	0	0	0	0	0	0	0	0	0	0	5	6	3	11	0
104	63	1	15	10	27	1	0	0	0	0	0	0	0	0	0	1	1	1	0	8	15	12		0
105	64	1	21	7	32	0	0	0	0	0	0	1	0	1	0	0	1	0	0	18	20	2	11	0
106	62	1	11	4	35	0	0	0	0	0	0	0	0	0	0	1	1	1	0	8	9	0	14	0
107	74	1	13	2	19	0	0	0	0	0	1	0	0	0	0	0	0	0	0	8	9	0	14	0
108	85	0	28	5	12	0	0	0	1	0	0	0	0	0	0	0	0	0	0	5	14	0	9	0
109	88	0	14	1	14	0	0	0	1	0	0	1	0	0	0	0	0	0	0	7	1	1	12	0
110	70	1	31	7	20	0	0	1	0	1	0	1	0	0	0	0	0	0	0	4	11	5	11	0
111	40	0	12	0	14	0	0	0	0	0	0	0	0	0	0	0	0	0	0	48	22	0	12	0
112	50	1	7	1	16	0	0	0	0	0	0	0	0	0	0	0	0	0	0	4	19	0	9	0
113	61	0	11	0	20	0	0	0	0	0	0	0	0	0	0	1	0	0	0	7	9	0	9	0
114	71	1	11	1	17	0	0	0	0	0	0	0	0	0	0	1	0	0	0	6	9	1	9	1
115	42	0	38	11	51	0	0	0	0	0	0	0	0	0	0	0	1	10	0	28	14	3	14	1
116	89	0	22	3	24	1	0	0	0	0	0	0	0	0	0	0	0	0	1	40	25	2	14	1
117	80	0	23	4	25	0	0	0	0	0	0	0	0	0	0	1	0	0	0	6	14	0	17	1
118	48	0		6	21	0	0	0	0	0	0	0	0	0	0	1	1	1	0	3	9	0	11	0
119	48	1	9	1	12	0	1	0	0	0	0	0	0	0	0	0	0	0	0	3	6	0	9	0
120	81	1	28	0	14	0	0	1	0	0	0	1	0	0	0	0	1	0	0	31	33	3	13	1
121	20	0	10	1	23	0	0	0	0	0	0	0	0	0	0	1	0	0	0	3	9	0	10	0
122	86	0		4	15	0	1	1	0	0	0	0	0	0	0	0	0	0	0	3	1	0	12	1
123	71	1	27	5	20	0	0	0	0	0	0	0	0	0	0	0	0	0	0	7	7	2	13	0
124	75	1		0		0	0	1	0	0	0	0	0	0	1	0	0	0	0	1	0	0	9	0
125	87	1	17	4	27	1	1	0	0	0	0	0	0	0	1	0	1	13	1	28	28	5	10	1
126	57	0	9	0	14	0	0	1	0	0	0	0	0	0	0	1	0	0	0	4	14	0	12	0
127	75	1	10	2	10	0	0	0	0	0	0	0	0	0	0	0	0	0	0	7	6	6	8	0
128	76	0	16	3	21	0	0	0	0	0	0	0	0	0	0	1	0	0	0	8	9	0	12	0
129	54	1		5	44	1	1	1	0	1	0	1	0	0	0	0	1	1	0	7	7	3	9	0
130	69	1	13	1	18	1	0	0	1	0	1	0	0	0	0	1	0	0	0	3	9	0	9	1
131	79	1		0	22	1	0	1	0	0	0	0	0	0	0	1	0	0	0	1	8	0	9	0
132	77	0	11	3	17	0	0	1	0	0	1	0	0	0	0	0	1	1	0	2	9	4	12	0
133	78	1		1	26	0	0	0	0	0	0	0	0	0	0	0	0	0	0	6	14	0	9	0
134	71	0		1	14	1	0	0	0	0	0	0	0	0	0	0	0	0	0	3	14	0	12	0
135	78	0	18	5	20	1	1	0	0	0	0	0	0	0	0	0	1	0	0	15	14	1	12	0
136	43	1		0	13	0	0	0	1	0	0	0	0	0	0	0	0	0	0	5	14	0	9	0
137	85	0	31	8	27	0	1	0	0	1	0	0	0	0	0	0	1	0	0	14	28	4	26	1
138	86	0		2	16	1	0	1	0	0	1	0	0	0	0	0	0	0	0	10	9	0	14	0
139	71	1	10	0	9	0	0	0	0	0	0	0	0	0	0	1	0	0	0	3	15	1	9	0
140	91	0	20	3	28	0	0	0	1	0	0	0	0	0	0	0	0	0	0	3	12	1	9	1
141	69	1	18	1	11	1	1	0	1	0	0	0	0	0	0	0	0	0	0	2	14	0	9	0
142	55	0	26	11	39	0	0	0	0	0	1	0	0	0	0	0	1	9	0	13	22	0	16	0
143	68	1		7	31	0	0	0	0	0	1	0	0	0	0	1	1	1	0	4	9	0	14	0
144	79	1	15	3	28	0	0	0	0	0	0	0	0	0	1	1	1	2	0	4	9	0	11	0
145	83	1	12	6	30	0	1	0	0	0	0	1	0	0	0	0	1	4	0	7	9	1	14	0
146	77	0	14	3	11	0	0	0	0	0	1	0	0	0	0	0	0	0	0	6	7	2	11	0
147	69	1		2		0	0	0	1	0	0	0	0	0	0	1	0	0	0	1	10	1	10	0
148	24	0		1		0	0	0	0	0	0	0	0	0	0	0	0	0	0	1	8	0	8	0
149	79	1	13	1	22	1	0	1	0	0	0	0	0	0	0	1	0	0	0	4	9	0	13	0
150	65	1		0		0	0	0	1	0	0	0	0	0	0	1	0	0	0	1	8	0	11	0
151	95	0	12	2	14	0	1	0	0	0	0	0	0	0	0	0	0	0	0	14	20	2	15	1
152	61	1	16	6	9	1	0	0	1	1	0	0	0	0	0	0	0	0	0	3	9	5	9	0
153	93	1	19	4	19	1	1	0	1	0	0	1	0	0	0	0	0	0	0	17	41	1	13	0
154	80	0	22	13	34	0	0	0	0	0	0	0	0	0	0	1	1	1	0	4	9	2	16	0
155	42	0	7	2	15	0	0	0	0	0	0	0	0	0	0	1	0	0	0	3	9	0	10	0
156	85	0	24	5	24	0	1	0	0	1	0	0	0	1	0	0	0	0	0	2	19	4	15	1
157	53	1		6	31	0	0	0	0	0	0	0	0	0	0	1	1	0	0	3	14	0	14	0
158	88	1	25	4	23	1	1	0	0	0	0	0	0	0	0	0	0	0	0	8	33	3	14	1
159	82	0	19	4	28	0	0	1	0	0	0	0	0	0	0	0	0	0	0	2	9	2	9	0
160	45	1	7	0	11	0	0	0	0	0	0	0	0	0	0	1	0	0	0	2	9	0	11	0
161	94	1		1	13	1	0	0	0	0	0	0	0	0	0	0	0	0	0	2	6	0	12	0
162	96	0	27	14	27	0	1	1	0	0	0	0	0	0	0	0	0	0	0	4	12	2	18	0
163	57	1		1	15	0	0	0	0	0	1	0	0	0	0	1	0	0	0	1	13	0	9	0
164	45	0	8	2	20	0	0	0	0	0	1	0	0	0	0	1	0	0	0	3	9	0	13	0
165	84	0	10	3	17	0	0	0	0	0	0	0	0	0	0	0	0	0	0	14	22	3	18	0
166	73	0	19	4	31	1	0	0	0	0	0	0	0	0	0	1	1	2	0	8	9	1	10	0
167	85	0	36	3	29	1	0	0	0	0	1	0	0	0	1	0	1	0	0	4	7	1	13	0
168	81	0	13	5	25	0	0	0	1	0	0	1	0	0	0	0	1	2	0	28	27	0	16	0
169	73	0	26	4	16	0	0	1	0	1	0	1	0	0	1	0	0	0	0	4	9	3	12	0
170	84	0	14	13	11	0	0	0	0	0	0	0	0	0	0	0	0	0	0	8	1	0	10	0
171	76	0	11	6	34	0	0	0	0	0	0	0	0	0	0	1	1	1	0	2	9	0	11	0
172	85	0		1	18	1	1	0	0	0	0	0	0	0	0	0	0	0	0	3	1	1	9	0
173	70	0	16	2	13	0	0	1	0	0	0	0	0	0	1	1	1	1	0	6	15	2	8	0
174	85	0	33	7	29	0	1	0	0	1	0	0	0	0	0	0	1	0	0	19	38	4	21	1
175	73	0	8	0	8	0	0	0	0	0	0	1	0	0	0	1	0	0	0	1	8	0		1
176	74	1		0	8	1	0	0	0	0	0	0	0	0	0	0	0	0	0	3	1	0	8	0
177	72	1		2	13	1	1	1	0	1	0	0	0	0	0	0	0	0	0	3	9	2	13	1
178	83	1	19	5	30	0	1	0	0	0	0	0	0	0	0	0	1	5	0	9	12	1	11	0
179	42	1	5	7	36	0	0	0	0	0	0	0	0	0	0	0	1	3	0	10	28	3	12	0
180	69	0		0	9	0	0	0	0	0	0	0	0	0	0	0	0	0	0	1	0	0	9	0
181	56	0	22	8	18	0	0	0	0	0	1	0	0	0	0	0	0	0	0	8	9	3	11	0
182	37	0	11	3	20	0	0	0	0	0	0	0	0	0	0	1	0	0	0	1	8	0	11	0
183	14	0	12	3	31	0	0	0	0	0	1	0	0	0	0	1	1	3	0	4	14	0	12	0
184	42	0	21	7	22	0	0	0	0	0	1	0	0	0	0	0	1	4	0	15	28	2	7	0
185	50	1	6	0	15	0	0	0	0	0	0	0	0	0	0	0	0	0	0	6	1	0	10	0
186	34	1	13	7	34	0	0	0	0	0	0	0	0	0	0	0	1	14	1	23	36	0	12	0
187	85	1		7	12	0	0	0	0	0	0	0	0	0	0	0	0	0	0	3	1	7	12	0
188	18	1	14	3	16	0	0	0	0	0	0	0	0	0	0	0	0	0	0	3	9	0	9	0
189	61	0	17	4	18	0	0	0	0	0	0	0	0	0	0	0	0	0	0	3	1	0	9	0
190	62	0	7	0	14	0	0	0	0	0	0	0	0	0	0	0	0	0	0	9	9	0	11	0
191	73	0	23	3	16	1	1	1	0	1	0	0	0	0	0	0	0	0	0	9	9	2	17	0
192	58	0		0	16	0	0	0	0	0	1	0	0	0	0	1	0	0	0	1	13	0	9	0
193	74	1	22	4	24	0	0	1	0	0	0	0	0	0	0	0	1	6	0	14	20	1	14	1
194		0	8	0	17	0	0	0	0	0	0	0	0	0	0	0	1	1	0	10	9	0	10	0
195	81	1	24	6	37	0	0	1	0	0	0	1	0	0	0	0	1	4	0	43	22	2	16	1
196	80	0	21	3	20	1	1	0	0	0	0	0	0	0	1	0	0	0	0	21	20	0	18	1
197	59	1	19	5	8	0	0	1	0	0	1	0	0	0	0	0	0	0	0	5	1	3	8	1
198	73	0	35	9	49	0	1	0	0	0	0	0	0	0	0	0	1	0	0	13	22	1	13	0
199	73	0	13	1	29	0	0	0	0	0	0	1	0	0	1	0	0	0	0	4	15	2	10	1
200	72	0	31	6	38	0	1	1	1	0	0	0	0	0	0	0	1	0	0	16	14	1	13	0
201	44	1	9	0	13	0	0	1	0	0	0	0	0	0	0	0	0	0	0	3	1	0	10	0
202	85	0		0	11	0	0	1	0	0	0	1	0	0	0	0	0	0	0	4	1	0	8	0
203	91	1	21	11	33	1	0	1	1	0	0	0	0	0	0	0	1	3	0	4	14	0	9	0
204	79	0	10	2	13	0	0	0	0	0	0	0	0	0	0	0	0	0	0	3	1	0	9	0
205	47	1	10	3	22	0	0	0	0	0	1	0	0	0	0	1	1	6	1	6	9	0	11	0
206	50	1	25	5	22	0	0	0	0	0	0	0	1	0	0	0	0	0	0	3	14	1	9	0
207	79	1	22	7	25	0	1	1	0	0	0	0	0	0	0	0	1	2	0	15	22	2	16	1
208	66	1	13	6	33	0	0	0	1	0	0	0	0	0	0	1	1	1	0	3	14	0	15	0
209	43	1		0	17	0	0	1	1	0	0	0	0	0	0	0	0	0	0	3	1	0	6	0
210	49	0	4	0	8	0	0	0	0	0	0	0	0	0	0	1	1	9	0	16	22	0	9	0
211	62	1		0	14	1	0	0	0	0	0	0	0	0	0	0	0	0	0	2	1	1	9	0
212	77	1	36	9	37	1	1	1	1	1	0	0	0	0	1	0	1	0	1	15	27	2	16	0
213	74	0	31	5	22	1	1	1	0	1	1	0	0	0	0	0	0	0	0	14	27	3	14	0
214	87	1		1	17	1	0	1	0	0	1	0	0	0	0	0	0	0	0	2	1	1	9	0
215	64	0	25	9	30	0	0	0	0	0	1	1	0	0	0	1	1	0	1	19	33	1	15	0
216	50	0		0	13	0	0	0	0	0	0	0	0	0	0	1	0	0	0	1	8	0	10	0
217	42	0	4	2	13	0	0	0	0	0	0	0	0	0	0	0	0	0	0	2	9	0	13	0
218	71	1	20	4	25	0	0	1	0	0	1	0	1	0	1	0	0	0	0	8	9	2	9	0
219	69	1	11	6	19	1	0	1	0	0	1	0	0	0	0	0	1	2	0	4	20	1		0
220	93	1	19	3	23	1	0	1	1	0	0	0	0	0	0	0	0	0	0	4	12	1	13	0
221	77	0	14	0	8	0	0	1	0	0	0	0	0	0	0	0	0	0	0	3	1	0	9	0
222	47	0		11	37	0	0	0	0	0	0	0	0	0	1	0	1	8	0	15	19	1	8	0
223	74	1	9	0	8	1	0	1	1	0	0	0	0	0	0	0	0	0	0	2	1	0	8	0
224	82	1	15	4	29	0	0	1	0	0	0	0	0	0	0	0	0	0	0	2	14	2	10	0
225	70	0	19	3	14	0	0	1	0	0	1	0	0	0	0	0	0	0	0	7	7	0	11	0
226	51	1		3	17	0	0	0	0	0	1	0	1	0	0	1	0	0	0	1	13	1	11	0
227	79	0	20	3	18	0	0	0	1	0	0	0	0	0	0	0	0	0	0	8	14	0	14	0
228	55	0	8	0	12	1	0	0	0	0	0	1	0	0	0	0	0	0	0	2	1	0	8	0
229	76	0		10	31	0	0	0	0	0	0	0	0	0	0	0	0	0	0	14	20	2	16	0
230	76	1	29	10	27	1	0	1	0	0	0	0	0	0	0	0	1	7	0	8	15	1	15	0
231	62	0	10	0	15	0	0	0	0	0	0	0	0	0	0	0	1	1	0	14	22	0	11	0
232	86	1	23	3	10	0	0	0	0	0	0	0	1	0	0	0	0	0	0	2	1	3	8	0
233	76	1		0	10	0	0	0	0	0	1	0	0	0	0	0	0	0	0	4	9	0	8	0
234	76	0	22	4	10	0	1	0	0	0	0	1	0	0	0	0	0	0	0	6	7	1	10	0
235	92	0	10	5	18	0	0	0	0	0	0	0	0	0	0	0	0	0	0	10	1	3	13	0
236	81	0	19	5	24	0	0	0	0	0	1	0	0	0	0	0	1	1	0	3	20	1	10	0
237	83	1		2	8	0	0	0	0	0	0	0	0	0	0	0	0	0	0	1	5	1	8	0
238		0		4	28	1	0	0	0	0	0	0	0	0	0	1	0	0	0	4	14	0	12	0
239	85	0	11	4	20	0	0	0	0	0	0	0	0	0	0	0	1	1	0	3	12	0	13	0
240	77	0	16	5	21	1	0	0	0	0	1	0	0	0	0	0	0	0	0	3	1	0	15	0
241	70	1	10	0	12	0	0	0	0	0	0	0	0	0	0	0	0	0	0	2	1	0	9	0
242	80	0	8	2	12	1	1	1	0	0	0	0	0	0	0	0	0	0	0	35	28	2	12	0
243	79	0		0	8	1	0	1	0	0	0	1	0	0	0	0	0	0	0	4	1	0	8	0
244	83	1	19	2	16	0	0	0	1	0	0	0	0	0	0	0	0	0	0	16	22	2	14	0
245	51	1	8	0	8	1	0	0	0	0	0	1	0	0	0	0	0	0	0	2	1	0	8	0
246	94	1	23	6	20	0	0	0	0	0	0	1	0	0	0	0	1	3	0	9	1	1	16	0
247	78	1		1	10	0	0	0	0	0	0	0	0	0	0	1	0	0	0	2	9	0	10	0
248	53	0	16	0	17	0	0	0	0	0	1	0	0	0	0	1	1	0	0	3	9	1	12	0
249	42	1		0		0	0	0	0	0	0	0	0	0	0	1	0	0	0	1	8	0	8	0
250	81	1	22	7	12	0	0	0	0	0	0	0	0	0	0	0	1	1	0	3	6	4	11	0
251	64	0	28	7	25	0	0	0	0	0	1	0	0	0	0	1	0	0	0	4	9	1	16	0
252	34	0	9	0	13	0	0	0	0	0	1	0	0	0	0	0	0	0	0	14	19	0	11	1
253	67	1	11	3	15	0	0	0	0	0	0	0	0	0	0	1	1	1	0	3	9	0	11	0
254	72	0	14	3	26	0	1	1	0	0	1	0	0	0	0	0	1	1	0	13	27	0	12	0
255	65	0		0	14	0	0	0	0	0	0	0	0	0	0	1	0	0	0	1	13	0	9	0
256	60	1		0	17	0	0	0	0	0	0	0	0	0	0	1	0	0	0	2	19	0	11	0
257	79	0		0		0	0	0	0	0	0	0	0	0	0	1	0	0	0	1	8	0	9	0
258	87	0		0		0	0	0	0	0	0	0	0	0	0	0	0	0	0	1	8	0	11	0
259	51	1		0	11	1	0	0	0	0	0	0	0	0	0	0	0	0	0	2	1	0	8	0
260	71	0		0	11	0	0	1	0	0	0	0	0	0	0	0	0	0	0	2	1	0	11	0
261	28	1	27	11	32	0	0	0	0	0	0	0	0	0	0	0	1	3	0	7	14	0	15	1
262	74	1	20	3	17	0	0	1	0	0	0	1	0	0	0	0	0	0	0	12	28	1	14	0
263	57	1	9	2	9	0	0	0	0	0	0	0	0	0	0	0	0	0	0	9	9	0	9	0
264	58	1		6	33	1	0	0	0	0	0	0	0	0	0	1	1	1	0	4	14	0	10	0
265	79	0	14	0	18	0	0	0	0	0	0	0	0	0	0	0	1	2	0	20	20	2	9	0
266	82	0		0	11	1	0	0	0	0	0	0	0	0	0	0	0	0	0	4	14	0	9	0
267	24	0		0		0	0	0	0	0	0	0	0	0	0	1	0	0	0	1	8	0	9	0
268	61	1	8	0	18	0	0	0	0	0	1	0	0	0	0	1	0	0	0	4	14	0		0
269	73	0	17	2	10	1	0	1	0	0	1	0	0	1	0	0	0	0	0	10	9	13	13	0
270	43	0		0	10	1	0	0	0	0	0	0	0	0	0	0	1	0	0	17	14	0	9	0
271	30	1		0		0	0	0	0	0	0	0	0	0	0	0	0	0	0	0	8	0	11	1
272	77	1		1	15	1	0	0	1	0	0	0	0	0	0	1	0	0	0	1	13	1	14	1
273	81	1	15	6	19	0	0	0	0	0	0	1	0	0	0	0	1	0	0	55	20	3	16	0
274	76	0		0	8	0	0	0	0	0	0	0	0	0	0	0	0	0	0	6	1	0	8	0
275	65	1	20	3	16	0	0	0	0	0	1	0	0	0	0	0	0	0	0	22	27	1	13	0
276	81	0	18	3	22	0	1	0	0	0	0	0	0	0	0	0	0	0	0	1	15	0	10	0
277	15	1	20	10	28	0	0	0	0	0	0	0	0	1	0	0	1	6	0	26	14	3	16	0
278	25	1	7	3	16	0	0	0	0	0	0	0	1	1	0	0	0	0	0	2	6	0	13	0
279	47	1	17	3	19	0	0	0	0	0	0	0	0	0	0	1	1	1	0	2	9	0	10	0
280	59	0	16	4	13	0	0	0	0	0	0	0	0	0	0	1	0	0	0	2	9	0	11	0
281	64	1	11	1	11	0	0	1	0	0	0	1	0	0	0	0	0	0	0	4	9	1	14	0
282	62	0	7	0	12	0	0	0	0	0	0	1	0	0	0	0	0	0	0	4	9	0	12	0
283	72	1		6	37	1	0	1	0	0	0	0	0	0	0	1	1	1	0	3	9	0	13	0
284	81	0	16	0	27	0	0	0	0	0	1	0	0	0	0	1	0	0	0	2	19	0	13	0
285	63	1	12	5	20	0	0	0	0	0	1	0	0	0	0	1	1	1	0	5	9	3	11	1
286	76	0	19	6	28	1	0	0	0	0	0	0	0	0	0	0	1	12	1	30	14	3	13	0
287	71	1		6	39	1	1	0	0	0	0	0	0	0	0	1	1	1	0	3	14	0	12	0
288	83	0		2	39	1	0	0	0	1	0	0	0	0	0	0	0	0	0	11	24	0	9	0
289	79	1	14	5	16	1	0	0	1	0	0	0	0	0	0	0	0	0	0	8	14	0	13	0
290	63	0		0	39	1	0	0	1	0	0	0	0	0	0	1	1	2	0	4	14	0	15	1
291	30	0		0	21	0	0	0	0	0	1	0	0	0	0	1	0	0	0	2	9	0	5	1
292	79	0		1	16	0	0	1	0	0	0	0	0	0	0	0	0	0	0	5	1	1	9	0
293	65	0	16	2	13	0	0	0	0	0	0	1	0	0	0	0	0	0	0	6	1	0	11	0
294	83	1	19	5	18	0	0	0	1	0	0	0	0	0	0	0	0	0	0	10	11	3	16	0
295	61	1	9	3	17	0	0	0	0	0	1	0	0	0	0	0	1	1	0	6	14	0	9	0
296	65	1	15	0	16	0	0	0	0	0	1	0	0	0	0	0	0	0	0	3	1	0	12	1
297	82	1	22	13	26	0	0	0	1	0	0	0	0	0	0	0	1	2	0	6	6	0	11	0
298	78	0	18	9	35	0	0	0	0	0	1	0	0	0	1	1	1	49	1	57	46	3	18	0
299		0	8	0	10	0	0	0	0	0	0	0	0	0	0	0	0	0	0	7	7	1	8	0
300	73	0	11	1	19	0	0	0	0	0	1	0	0	0	0	1	0	0	0	3	14	0	8	0
301	61	1	15	3	19	0	0	0	1	0	0	0	0	0	0	0	0	0	0	3	11	3	14	0
302	63	0		1	43	1	0	0	0	0	0	0	0	0	0	0	1	1	0	6	14	0	9	0
303	75	1	19	2	11	1	0	0	0	0	0	0	0	0	0	0	0	0	0	3	9	0	9	0
304	84	1	27	5	14	0	1	0	1	0	0	0	0	0	0	0	0	0	0	7	11	0	9	1
305	82	1	12	0	17	1	0	1	1	0	0	1	0	0	0	1	0	0	0	2	14	0	9	0
306	69	1	12	0	11	0	0	0	0	0	0	0	0	0	0	0	1	1	0	6	9	0	19	0
307	65	1	22	3	14	1	1	1	0	0	0	0	0	0	0	0	0	0	0	5	1	2	9	0
308	82	1	9	1	13	1	0	1	0	0	0	1	0	0	0	0	0	0	0	7	7	2	9	0
309	86	0	19	6	22	0	0	0	0	0	0	0	0	0	0	0	1	3	0	19	20	2	11	1
310	79	0	11	0	23	1	0	0	0	0	1	0	0	0	0	1	0	0	0	3	14	0	13	0
311	77	1		1	9	0	1	1	0	0	0	0	0	0	0	0	0	0	0	2	6	0	8	0
312	93	1	23	2	25	1	0	0	0	0	0	0	0	0	0	1	0	0	0	4	6	1	11	1
313	31	0	33	7	35	0	0	0	0	0	1	0	0	0	0	0	1	17	0	33	28	7	13	0
314	80	1	14	1	12	0	0	0	0	0	1	1	0	0	0	0	0	0	0	3	1	1	9	0
315	79	0	18	2	16	0	0	1	0	0	0	0	0	0	0	0	0	0	0	4	6	2	11	0
316	95	1	11	5	20	0	0	0	0	0	0	1	0	0	0	0	1	7	0	13	33	1	11	0
317	79	1		1	15	1	0	1	0	0	0	0	0	0	0	0	0	0	0	2	1	1	9	0
318	61	1	12	3	19	0	0	0	1	0	0	0	0	0	0	0	0	0	0	5	11	0	14	0
319	75	1	15	12	44	0	0	1	0	0	0	0	1	0	1	0	1	14	0	16	32	0	18	0
320	85	0	15	2	25	1	1	0	0	0	0	0	0	0	0	0	0	0	0	4	17	2	14	0
321	82	1		1	14	1	0	0	0	0	0	1	0	0	0	1	0	0	0	1	13	1	9	0
322	36	0		4	13	0	0	0	0	1	0	0	0	0	0	0	0	0	0	2	1	4	13	0
323	81	1	29	4	26	0	0	0	1	0	0	1	0	1	0	0	1	0	1	175	22	3	15	1
324	70	0	13	1	16	0	0	0	0	0	0	0	0	0	0	1	0	0	0	2	14	0	9	0
325	62	1	32	7	15	1	0	0	0	1	0	1	0	0	0	0	0	0	0	14	20	6	12	0
326	80	0	12	1	29	0	0	0	0	0	0	0	0	0	0	0	0	0	0	8	15	1	11	0
327	47	1	11	0	13	0	0	1	0	0	0	0	0	0	0	1	0	0	0	2	9	0	11	0
328	74	1		0	9	1	0	0	0	0	1	0	0	0	0	0	0	0	0	2	1	0	9	0
329	76	0		1	10	1	0	0	0	0	0	0	0	0	0	1	0	0	0	1	8	0	10	0
330	57	0	8	1	16	0	0	0	0	0	0	0	0	0	0	1	0	0	0	1	8	15	9	0
331	76	1		0	9	1	0	0	0	0	1	0	0	0	0	0	0	0	0	1	8	0	9	0
332	78	0		5	30	1	0	1	0	0	0	1	0	0	0	0	0	0	0	16	20	0	14	0
333	77	0	15	0	18	0	0	0	0	0	1	0	0	0	0	1	0	0	0	2	9	0	11	1
334	36	0	27	10	25	0	0	0	0	1	0	0	0	0	0	0	1	0	0	13	22	0		0
335	49	0		0	14	0	0	0	0	0	0	0	0	0	0	0	0	0	0	2	1	0	9	0
336	81	0		1	17	1	0	0	0	0	0	0	0	0	0	1	0	0	0	2	9	1	12	0
337	69	0		1	9	1	0	0	0	0	1	0	0	0	0	1	0	0	0	1	8	0	9	0
338	45	1		0	21	0	1	1	0	0	0	0	0	0	0	1	1	1	0	4	19	0	12	1
339	52	1		0	9	1	0	0	0	0	0	0	0	0	0	0	0	0	0	1	0	0	9	0
340	79	1		2	16	1	0	0	0	0	0	0	0	0	0	0	0	0	0	3	7	1	11	0
341	71	1	8	0	18	0	0	0	0	0	0	1	0	0	0	0	0	0	0	6	19	0	10	0
342	63	1	17	2	21	0	0	1	0	0	0	0	1	0	0	0	0	0	0	2	1	2	15	0
343	77	0	23	4	36	0	0	0	0	0	1	0	0	0	0	1	0	0	0	20	22	1	11	0
344	81	1	11	0	25	1	0	1	0	0	1	1	0	0	0	1	0	0	0	7	9	0	13	0
345	95	1	17	3	15	0	0	0	0	0	1	0	0	0	0	0	0	0	0	14	28	0		1
346	92	0	13	3	18	0	0	0	0	0	0	1	0	0	0	0	0	0	0	7	7	2	15	0
347	74	0		0	11	1	0	1	0	0	0	0	0	0	0	0	0	0	0	6	1	0	9	0
348	94	1	14	1	28	0	0	1	0	0	1	1	0	0	0	0	0	0	0	4	7	2	17	0
349	80	1	32	11	38	0	0	0	0	0	1	0	0	1	0	0	1	5	0	13	19	0		0
350	65	1	19	6	44	0	0	0	1	0	0	0	0	0	0	0	0	0	0	89	28	1	10	1
351	83	0		6	32	0	0	0	0	0	0	1	0	0	0	0	1	2	0	4	6	2	11	0
352	82	1	14	0	13	0	0	0	0	0	0	0	0	0	0	0	0	0	0	3	1	0	9	0
353	42	0	4	1	13	0	0	0	0	0	0	0	0	0	0	1	0	0	0	2	9	0	6	0
354	73	0	8	0	14	0	0	0	0	0	1	0	0	0	0	1	0	0	0	2	1	0	14	0
355	48	1		5	12	0	0	0	0	1	0	0	0	0	0	0	0	0	0	2	1	4	11	0
356	43	1		1		0	0	0	0	0	0	0	0	0	0	0	0	0	0	0	0	0	10	0
357	72	0		0	11	0	0	1	0	0	0	0	0	0	0	0	0	0	0	1	8	0	9	0
358	56	1	10	0	11	0	0	0	0	0	0	0	0	0	0	0	0	0	0	4	7	1	8	0
359	55	1	13	0	14	0	0	1	1	0	0	0	0	0	0	0	0	0	0	4	19	0	12	0
360	59	1	10	1	14	0	0	0	0	0	1	0	0	0	0	0	0	0	0	2	15	1	12	0
361	86	0		2		0	0	0	0	0	0	0	0	0	0	0	0	0	0	3	1	2	11	0
362	70	0	13	0	18	0	0	0	1	0	1	0	0	0	0	1	0	0	0	6	14	0	12	0
363	77	1	20	6	32	0	0	0	1	0	1	0	0	0	0	1	1	2	0	4	14	0	13	1
364	59	0	11	0	15	0	0	0	0	0	1	0	0	0	0	1	0	0	0	3	19	0	11	0
365	75	1		0	9	0	0	0	0	0	1	0	0	0	0	0	0	0	0	1	13	0		1
366	71	1	13	4	19	0	0	0	0	0	0	0	1	0	0	1	0	0	0	2	9	0	8	1
367	55	0	5	2	19	0	0	0	0	0	0	0	0	0	0	1	0	0	0	2	9	0	9	0
368	22	1	3	3	15	0	0	0	0	0	0	0	0	0	0	0	0	0	0	5	9	0	14	1
369	81	0	22	3	19	0	0	0	0	0	0	1	0	0	0	0	0	0	0	19	28	2	9	1
370	75	1	13	2	16	0	0	0	0	0	1	0	0	0	0	0	0	0	0	5	9	0	20	0
371	90	1		3	10	1	1	0	1	0	0	0	0	0	0	0	0	0	0	5	6	2	12	0
372	64	1		0	16	0	0	0	0	0	0	0	0	0	0	1	0	0	0	1	8	0	8	0
373	83	1	11	1	13	1	1	0	0	0	0	0	0	0	0	1	0	0	0	2	9	0	10	0
374	77	0	13	2	13	0	0	0	0	0	1	0	0	0	0	0	1		0	8	14	0	8	0
375	52	1	2	0	8	0	0	0	0	0	0	0	0	0	0	0	0	0	0	0	0	0	8	0
376	72	1		1	19	1	1	1	1	0	0	0	0	0	0	1	0	0	0	2	6	0	11	0
377	58	1	9	0	11	0	0	0	0	0	0	0	0	0	0	1	0	0	0	2	14	0	8	0
378	79	0	15	2	10	1	0	0	1	0	0	0	0	0	0	1	0	0	0	2	14	2	8	0
379	82	1		0	11	1	0	0	0	0	0	0	0	0	0	0	0	0	0	3	9	0	8	0
380	77	1		6	18	1	0	0	0	0	0	0	0	0	0	1	1	1	0	1	13	3	11	0
381	38	1		7	18	0	0	0	0	0	0	0	0	0	0	0	1	2	0	2	14	0	11	0
382	74	0	26	6	41	0	0	0	0	0	0	0	0	0	1	1	1	27	1	35	28	2	15	0
383	83	0	16	4	13	1	0	1	0	1	0	0	0	0	0	0	0	0	0	2	9	4	12	0
384	86	0	25	3	16	1	1	0	0	0	1	0	0	0	0	0	0	0	0	7	1	0	11	1
385	90	0	12	2	16	0	0	0	0	0	0	0	0	0	0	0	0	0	0	3	1	2	8	0
386	90	0	14	2	11	1	0	1	0	0	0	0	0	0	0	0	0	0	0	5	1	2	11	0
387	72	1		8	27	1	0	1	0	0	1	0	0	0	0	0	0	0	0	7	1	1	13	0
388	45	1	13	2	24	0	0	0	0	0	0	0	0	0	0	0	0	0	0	4	14	0	19	1
389	76	1	12	1	18	0	0	0	0	0	0	1	0	0	0	1	0	0	0	2	15	1	8	0
390	50	0	17	4	24	0	0	0	0	0	0	0	0	0	0	0	1	0	1	24	28	1	12	0
391	58	0		5	11	1	0	1	0	0	0	0	0	0	0	1	0	0	0	2	9	2	12	0
392	73	1	22	2	24	0	0	0	0	0	0	0	0	0	0	0	0	0	0	3	20	1	17	0
393	82	1		0	9	1	1	0	1	0	0	0	0	0	0	0	0	0	0	4	6	0	12	0
394	60	1	11	3	28	1	1	1	0	0	0	0	0	0	0	1	1	1	0	2	14	1	8	0
395	75	0		4	35	1	0	0	0	0	0	0	0	0	0	1	1	1	0	3	14	0	11	0
396	86	0	22	2	23	0	0	0	0	0	1	0	0	0	0	0	0	0	0	5	11	3	26	1
397	67	0	10	0	16	1	0	1	0	0	1	0	0	0	0	1	0	0	0	3	9	0	10	0
398	74	1		0	13	0	1	0	0	0	0	0	0	0	0	0	0	0	0	1	8	0	13	0
399	44	1		1	11	0	0	0	0	0	1	0	0	0	0	1	0	0	0	1	8	2	11	0
400	43	1	6	0	19	0	0	0	0	0	1	0	0	0	0	1	0	0	0	4	9	0	16	0
401	82	0	17	1	14	0	0	1	0	0	0	0	0	0	0	1	0	0	0	2	14	1	11	0
402	30	1	12	3	24	0	0	0	0	0	0	0	0	0	0	0	0	0	0	3	19	0	10	0
403	46	0	10	3	18	0	0	0	0	0	1	0	0	0	0	1	1	2	0	4	14	0	11	0
404	70	1	13	0	27	0	0	0	0	0	0	0	0	0	0	1	0	0	0	2	14	0	9	0
405	22	1	3	0	17	0	0	0	0	0	0	0	0	0	0	1	0	0	0	3	9	0	11	0
406	64	0		0	12	0	0	0	1	0	0	0	0	0	0	0	0	0	0	1	8	0	12	0
407	73	1	12	1	10	0	1	1	0	0	1	1	0	0	0	1	0	0	0	1	8	1	10	0
408	82	1	12	0	12	0	0	0	0	0	0	1	0	0	0	0	0	0	0	4	1	0	9	0
409	71	1	5	6	34	1	0	0	0	0	0	0	0	0	0	0	1	1	0	4	9	0	8	0
410	87	0	6	1	8	0	0	0	0	0	0	0	0	0	0	0	0	0	0	3	1	15	8	0
411	45	1	5	3	25	0	0	0	0	0	0	0	0	0	0	0	1	1	0	3	9	0	13	0
412	75	1	12	0	12	0	0	1	0	0	0	1	0	0	0	0	0	0	0	3	7	1	12	0
413	81	0	13	1	17	0	0	1	0	0	0	0	0	0	0	0	0	0	0	3	6	0	10	0
414	32	0	5	0	8	0	0	0	0	0	0	0	0	0	0	0	0	0	0	6	1	0	9	0
415	42	0		2	8	0	0	0	0	0	0	1	0	0	0	0	0	0	0	1	14	1	8	0
416	81	1	13	1	18	0	0	1	0	0	0	0	0	0	0	0	1		0	3	15	1	8	1
417	71	1	17	3	8	0	0	1	0	0	0	0	1	0	0	0	0	0	0	3	9	0	6	0
418	68	0		9	34	1	0	1	0	1	0	0	0	0	0	1	1	1	0	6	9	2	10	0
419	66	1	11	0	18	0	0	0	0	0	1	0	0	0	0	1	0	0	0	1	8	0	14	0
420	83	0		0	8	0	0	0	0	0	1	0	0	0	0	0	0	0	0	1	0	0	8	0
421	78	0	19	3	17	0	0	0	1	0	0	0	0	0	0	0	0	0	0	162	27	3	9	0
422	84	1	13	1	12	0	0	0	0	0	0	1	0	0	0	0	0	0	0	3	9	0	10	0
423	25	1	4	6	33	0	0	0	0	0	0	0	0	0	1	1	1	1	0	3	14	0	13	0
424	71	1	11	0	17	0	0	0	0	0	0	0	0	0	0	0	0	0	0	3	14	0	8	0
425	96	1	26	8	23	1	1	0	0	0	1	0	0	0	0	0	1	1	0	19	28	4	23	0
426	81	1	19	1	16	0	0	1	0	0	0	0	0	0	0	0	0	0	0	13	28	0	8	0
427	69	1		0	12	1	0	0	0	0	0	0	0	0	0	1	0	0	0	2	19	0	9	0
428	44	0	7	3	25	0	0	0	0	0	0	0	0	0	0	1	1	1	0	2	14	0	11	0
429	48	0	25	7	38	0	0	0	0	0	1	0	0	0	0	0	1	24	0	35	22	1	20	0
430	82	0	16	1	17	1	0	0	0	0	0	0	0	0	0	1	0	0	0	3	9	0	10	0
431	87	0	16	0	36	0	1	0	0	0	0	0	0	0	0	1	0	0	0	5	14	0	12	0
432	76	0		11	24	0	0	0	0	0	0	0	0	0	0	0	0	0	0	2	20	0		1
433	63	0	25	8	52	1	0	0	0	0	0	0	0	0	1	1	1	0	0	13	27	3	15	0
434	68	1	13	1	17	1	1	1	0	0	0	0	0	0	0	1	0	0	0	2	14	0	8	0
435	56	1		2	10	0	0	0	0	0	0	0	0	0	0	0	0	0	0	0	0	2	9	0
436	31	1	20	6	13	0	0	0	0	0	0	0	0	0	0	0	0	0	0	3	1	0	3	0
437	61	1	40	2	14	0	0	1	0	0	0	1	0	0	0	0	0	0	0	24	22	0	11	0
438	56	0	15	2	21	0	0	0	0	0	1	0	0	0	1	0	1	1	0	20	22	1	14	1
439	57	1	23	0	17	0	0	0	1	0	0	0	0	0	0	0	1	7	1	16	27	3	15	0
440	84	0	12	0	12	0	0	0	0	0	0	0	0	0	0	0	0	0	0	3	6	0	8	0
441	65	1	15	0	23	1	0	1	0	0	0	0	0	0	1	1	0	0	0	7	1	0	9	0
442	66	1	5	1	17	0	0	0	1	0	0	0	0	0	0	1	0	0	0	5	9	0	9	0
443	79	1	16	0	12	0	0	0	0	0	0	0	0	0	0	0	0	0	0	4	6	0	9	0
444	90	1	10	6	23	0	0	0	0	0	0	1	0	0	0	1	1	2	0	7	20	1	11	1
445	44	0	29	12	40	0	0	0	0	0	0	0	0	0	0	0	1	0	0	6	14	0	12	0
446	50	0	6	0	9	0	0	0	0	0	0	0	0	0	0	1	0	0	0	2	9	0	9	0
447	14	0	8	0	19	0	0	0	0	0	1	0	0	0	0	1	0	0	0	2	9	0	14	0
448	74	0		0	20	0	1	0	0	0	0	0	0	0	0	0	0	0	0	2	1	0	12	0
449	67	1		0	8	0	0	0	0	0	0	0	0	0	0	0	0	0	0	2	1	0	8	0
450	29	1	10	6	12	0	0	0	0	0	0	0	0	0	0	0	0	0	0	6	1	4	12	0
451	100	0	21	5	26	1	0	0	0	0	0	0	0	0	0	0	1	10	0	13	28	4	16	1
452	89	0	11	0	13	0	0	0	0	0	0	1	0	0	0	0	0	0	0	4	15	0	11	0
453	37	0	3	0	21	0	0	0	0	0	1	0	0	0	0	0	0	0	0	4	9	0	17	0
454	62	0	20	3	24	0	0	0	0	0	1	0	0	0	0	0	1	1	0	4	14	0	9	0
455	72	0	20	4	11	0	0	0	0	1	0	0	0	0	0	0	0	0	0	15	19	0	14	0
456	83	1		1	9	1	0	0	0	0	0	0	0	0	0	0	0	0	0	3	1	1	15	0
457	76	0	13	2	20	0	0	0	1	0	0	0	0	0	0	0	0	0	0	5	14	2	9	0
458	55	0	14	3	19	0	0	0	0	1	0	0	0	0	0	1	0	0	0	2	24	3	19	0
459	83	1	27	12	32	0	0	1	0	1	1	0	0	0	0	0	1	6	0	15	41	5	18	1
460	73	1		2	12	1	0	0	0	0	0	0	0	0	0	0	0	0	0	1	8	2	9	0
461	55	1	10	1	24	0	0	0	0	0	0	0	0	0	0	0	0	0	0	2	9	0	9	0
462	78	0	16	2	17	0	0	0	0	0	1	0	0	0	0	0	0	0	0	6	7	1	13	0
463	44	0	4	1	8	0	0	0	0	0	0	0	0	0	0	0	1	2	0	18	20	1	9	0
464	55	1	11	6	32	0	0	1	0	0	0	0	0	0	0	1	1	1	0	4	9	0	18	0
465	73	0		4	12	1	0	1	0	0	0	0	0	0	0	0	0	0	0	4	7	2	11	0
466	23	1	15	3	30	0	0	0	0	0	0	0	0	0	0	0	1	17	0	26	38	1	14	0
467	62	1		0	13	1	0	0	0	1	0	0	0	0	0	0	0	0	0	13	22	0	9	0
468	24	1	18	0	22	0	0	0	0	0	0	0	0	0	1	0	1	71	1	105	22	0	16	1
469	24	0	14	3	17	0	0	0	0	0	0	0	0	0	0	0	0	0	0	10	15	2	14	0
470	59	1	25	6	37	0	0	0	0	0	1	0	0	0	0	0	1	7	1	18	28	2	14	0
471	20	1	10	3	24	0	0	0	0	0	0	0	0	0	0	1	1	1	0	5	15	3	15	0
472	88	1	22	4	14	0	1	0	1	1	0	0	0	0	0	0	0	0	0	2	9	2	13	0
473	84	0	19	1	17	1	1	0	0	0	0	0	0	0	0	1	0	0	0	1	26	0	8	0
474	77	0	9	2	19	1	0	0	0	0	0	1	0	0	0	1	0	0	0	2	9	1	15	0
475	88	0		0	12	1	0	0	0	0	0	0	0	0	0	0	0	0	0	2	1	0	9	0
476	32	0	5	2	17	0	0	0	0	0	0	0	0	0	0	0	0	0	0	1	8	2	12	0
477	64	1	19	8	25	0	0	0	0	0	1	0	0	0	0	0	0	0	0	7	9	4	13	0
478	64	1	8	3	15	0	0	0	0	0	1	0	0	0	0	0	0	0	0	4	11	0	9	0
479	39	1	16	6	22	0	0	0	0	0	0	0	0	0	0	0	1	3	0	22	22	0	11	0
480	82	0		3	17	0	0	0	0	0	0	0	0	0	0	1	1	1	0	4	9	0	9	0
481	56	0	13	2	14	0	0	0	0	0	1	0	0	0	1	1	0	0	0	4	9	1	9	0
482	81	0	15	1	27	1	0	0	0	0	0	0	0	0	1	0	0	0	0	4	9	1	12	0
483	27	0	2	5	27	0	0	0	0	0	0	0	0	0	0	0	1	1	0	2	9	0	10	0
484	71	1		3	24	0	0	0	0	0	0	0	0	0	0	0	1	1	0	2	6	0	8	0
485	68	0	11	0	11	1	0	1	0	0	1	0	0	0	0	1	0	0	0	12	22	0	11	0
486	75	1	13	1	17	1	0	0	0	0	1	0	0	0	0	1	0	0	0	4	9	1	13	1
487	72	0		3	18	1	1	0	0	0	0	0	0	0	0	0	0	0	0	5	9	0	11	0
488	79	0	16	3	14	0	0	0	0	0	0	0	0	0	0	0	0	0	0	7	6	0	9	0
489	90	0	16	1	14	0	0	0	1	0	0	1	0	0	0	0	1	7	0	13	28	1	19	0
490	87	1	17	0	10	1	0	0	0	0	0	0	0	0	0	0	0	0	0	1	5	0	10	0
491	80	1	18	9	24	1	1	0	0	0	0	0	1	1	0	0	0	0	0	9	19	2	13	0
492	65	0	12	3	23	1	0	0	0	0	0	0	0	0	0	1	0	0	0	5	1	0	9	0
493	81	0	14	0	17	1	1	1	0	0	0	0	0	0	0	0	0	0	0	16	19	1	10	0
494	70	1	8	0	10	1	0	0	0	0	0	0	0	0	0	1	0	0	0	2	1	0	8	0
495	72	1		0	12	1	0	1	0	0	0	0	0	0	0	0	0	0	0	4	1	0	8	0
496	74	0	14	1	10	1	0	1	0	0	0	1	0	0	0	0	0	0	0	12	14	0	10	0
497	72	1		1		0	0	0	0	0	0	1	0	0	0	0	0	0	0	2	1	1	8	0
498	65	0	39	5	29	0	0	0	0	0	1	0	0	0	0	0	1	0	0	15	19	3	12	0
499	80	1	15	1	14	0	0	0	1	0	0	0	0	0	0	1	0	0	0	8	15	1	14	0
500	83	0	14	6	27	1	1	0	0	1	0	1	0	0	0	0	1	7	0	104	27	4	16	1
501	63	0		3		0	0	0	0	1	0	0	0	0	0	0	0	0	0	1	8	3	8	0
502	62	0	13	0	17	0	0	0	0	0	0	0	0	0	0	0	0	0	0	6	7	1	10	0
503	68	1	15	1	18	1	0	1	0	0	0	0	0	0	0	1	0	0	0	2	1	0	8	0
504	72	1		3	26	1	0	1	0	1	0	0	0	0	0	0	0	0	0	14	14	3	15	0
505	66	1	10	0	8	0	0	0	0	0	0	0	0	0	0	1	0	0	0	1	13	0	8	0
506	64	1	16	1	15	0	0	0	1	0	1	0	0	0	0	0	0	0	0	2	14	0	12	0
507	67	0	19	3	26	0	0	0	0	0	0	0	0	0	0	1	1	1	0	3	14	0	12	0
508	78	1	9	0	11	0	0	0	1	0	0	1	0	0	0	1	0	0	0	2	9	0	11	0
509	78	0		0	11	0	0	0	0	0	0	0	0	0	0	0	0	0	0	3	1	0	9	0
510	61	0	8	4		0	0	0	0	0	1	0	0	0	0	1	1	1	0	4	9	0		0
511	69	1	14	0	12	1	0	0	0	0	0	0	0	0	0	0	0	0	0	2	1	0	9	0
512	78	1	14	3	23	0	0	0	0	0	0	0	0	0	0	0	1	1	0	16	27	0	11	0
513	72	1	8	1	20	1	0	0	0	0	0	0	0	0	0	0	0	0	0	4	1	0	8	0
514	76	0		5	24	0	1	0	0	0	0	0	0	0	0	0	0	0	0	4	6	0	10	0
515	58	1	8	0	8	0	0	0	0	0	0	1	0	0	0	0	0	0	0	1	0	1	8	0
516	69	1	16	4	29	0	0	0	0	0	1	0	0	0	0	1	1	1	0	9	14	1	19	0
517	66	1	10	3	30	0	0	1	1	0	0	0	0	0	0	1	1	0	0	3	9	0	10	0
518	67	0	10	0	12	0	0	0	0	0	1	0	0	0	0	1	0	0	0	2	14	0	8	0
519	62	1		6	28	0	0	0	0	0	0	0	0	0	0	0	1	1	0	5	9	0	8	0
520	79	1		0	15	1	0	0	0	0	0	0	0	0	0	0	0	0	0	2	14	0	10	0
521	80	0	17	3	20	0	1	0	0	0	0	0	0	0	0	0	0	0	0	1	0	0	8	0
522	67	1		3	15	0	1	1	0	0	0	0	0	0	0	0	0	0	0	5	1	3	13	0
523	67	0	12	4	19	0	0	0	0	0	1	0	0	0	0	0	0	0	0	17	28	4	18	0
524	49	1	14	3	20	0	0	0	0	0	1	0	0	0	0	0	0	0	0	4	6	0	11	0
525	81	0	21	3	13	0	0	1	0	0	0	0	0	0	0	0	0	0	0	7	9	0	9	0
526	69	1	8	0	22	1	0	0	0	0	0	0	0	0	0	1	0	0	0	2	9	0	11	0
527	66	1		7	17	1	1	1	0	1	0	0	0	0	0	0	0	0	0	2	1	2	17	0
528	71	0	15	3	16	0	0	0	1	0	1	0	0	0	0	0	0	0	0	5	16	0	11	0
529	61	1		0	13	1	0	1	0	0	0	0	0	0	0	0	0	0	0	4	1	0	8	0
530	82	0	18	2	15	0	1	1	0	0	0	0	0	0	0	0	0	0	0	1	10	0	11	1
531	84	1	21	3	13	0	0	0	0	0	0	0	1	0	0	0	0	0	0	3	9	0	9	1
532	23	0	15	3	14	0	0	1	0	0	0	0	0	0	0	0	0	0	0	3	1	0	8	0
533	62	1	17	6	13	1	0	1	0	1	0	0	0	0	0	1	1	6	0	45	28	4	14	1
534	77	0		4	16	1	0	0	1	1	0	0	0	0	0	0	0	0	0	2	9	4	16	1
535	87	1		1	13	0	0	1	0	0	0	0	0	0	0	0	0	0	0	4	9	0	9	0
536	80	0	22	15	38	0	0	0	0	1	1	0	0	0	0	0	1	47	1	65	22	6	16	0
537	62	0	10	1	8	0	0	0	0	0	0	1	0	0	0	0	0	0	0	3	7	1	8	0
538	69	1		0	17	0	0	0	0	0	0	0	0	0	0	0	0	0	0	2	9	0	18	0
539	78	0		0	12	1	0	0	0	0	0	0	0	0	0	0	0	0	0	1	13	0	9	0
540	66	0	15	4	20	0	0	0	0	0	0	0	0	0	0	0	1	5	1	63	22	0	13	0
541	73	1	16	7	28	0	1	1	0	0	1	0	0	0	0	0	0	0	0	11	20	2	4	1
542	69	1		0	13	0	0	0	0	0	0	1	0	0	0	1	0	0	0	3	9	0	11	0
543	84	0	13	8	27	0	0	0	0	0	0	0	0	0	0	0	1	0	0	0	13	1	9	0
544	71	1	9	4	23	0	0	0	0	0	0	1	0	0	0	0	1	4	0	5	30	4	16	0
545	76	1	14	4	23	0	0	0	0	0	0	0	0	0	0	1	1	1	0	3	9	0	14	0
546	69	1	23	2	11	0	0	0	0	0	1	0	0	0	0	0	0	0	0	4	9	2	11	0
547	67	0		6	40	1	0	0	0	0	0	0	0	0	0	1	1	1	0	3	9	0	9	0
548	85	1	29	5	20	1	0	0	0	0	0	1	0	0	1	0	0	0	0	5	23	3	12	1
549	72	1		0	21	0	0	1	0	0	1	0	0	0	0	1	0	0	0	2	9	0	8	0
550	81	1		2	13	1	1	1	0	0	0	0	0	0	0	1	0	0	0	2	14	2	8	0
551	80	0		6	32	0	0	0	0	0	0	0	0	0	0	1	1	1	0	5	14	1	11	0
552	77	0	21	3	17	1	0	0	1	1	0	0	0	0	0	0	0	0	0	2	9	3	16	0
553	76	1		1	9	0	1	0	0	0	0	0	0	0	0	0	0	0	0	2	1	0	8	0
554	72	0	10	0	9	0	0	0	0	0	1	0	0	0	0	1	0	0	0	2	9	0	9	0
555	72	1		3	8	0	0	0	0	0	1	0	0	0	0	0	0	0	0	2	9	3	8	0
556	58	1		2	11	0	0	0	0	0	0	0	0	0	0	1	0	0	0	1	8	2	9	0
557	49	0	6	1	17	0	0	0	0	0	0	0	0	0	0	1	0	0	0	4	9	0	9	0
558	58	0	12	4	22	0	0	0	0	0	0	0	0	0	0	1	1	1	0	2	14	1	13	0
559	67	1	23	6	8	0	0	0	0	1	1	0	0	0	0	0	0	0	0	2	9	6	8	0
560	83	0	21	2	15	0	0	0	0	0	1	1	0	0	0	0	0	0	0	4	15	1	15	0
561	83	1	8	1	13	0	0	1	0	0	0	0	0	0	0	0	0	0	0	4	7	1	13	0
562	80	0		2	14	1	1	0	0	0	0	0	0	0	0	0	0	0	0	2	1	2	9	0
563	69	0	7	0	11	1	0	0	0	0	0	0	0	0	0	0	0	0	0	9	9	0	11	0
564	84	0	21	6	11	0	1	0	0	0	0	0	0	0	0	0	0	0	0	11	20	3	16	1
565	20	1	4	0	11	0	0	0	0	0	0	0	0	0	0	1	0	0	0	2	9	0	7	0
566	83	0	10	0	10	0	0	1	1	0	0	0	0	0	0	0	0	0	0	2	9	0	9	0
567	74	0	12	1	19	0	0	1	0	0	0	1	0	0	0	0	0	0	0	1	6	1	7	1
568	55	0	6	0	17	0	0	0	0	0	0	0	0	0	0	1	0	0	0	9	9	0	9	0
569	86	0		1	16	1	0	0	1	0	0	0	0	0	0	0	0	0	0	6	9	1	9	0
570	38	1	20	4	28	0	0	1	0	0	0	0	0	0	0	1	1	0	0	9	14	3	11	1
571	85	1		5	34	1	0	0	1	0	0	0	0	0	0	1	0	0	0	8	27	3	12	0
572	81	0		0	28	0	0	0	0	0	0	0	0	0	0	1	0	0	0	2	14	0	9	0
573	82	0		0	11	0	0	0	0	0	0	0	0	0	0	0	0	0	0	2	1	0	6	0
574	75	1		0	8	1	0	0	0	0	0	0	0	0	0	0	0	0	0	1	8	0	8	0
575	77	1	12	3	17	0	0	1	0	0	0	0	0	0	0	1	1	1	0	2	14	0	7	0
576	89	0		2	12	0	0	0	0	0	0	1	0	0	0	0	0	0	0	0	8	0	2	0
577	97	0		1	9	1	0	0	0	0	0	0	0	0	0	0	0	0	0	4	1	1	9	0
578	47	0	4	1	10	0	0	0	0	0	0	0	0	0	0	0	0	0	0	5	1	0	8	0
579	78	1	12	3	31	0	0	0	0	0	0	0	0	0	0	0	1	4	0	6	7	0	16	1
580	82	1	16	5	24	0	0	1	0	0	1	0	0	0	0	1	0	0	0	9	9	5	12	1
581	80	0	10	0	11	0	0	0	1	0	1	0	0	0	0	0	0	0	0	4	9	0	11	0
582	62	0	8	0	9	0	0	0	1	0	0	0	0	0	0	0	0	0	0	6	1	0	11	0
583	57	1	20	4	24	0	0	0	0	0	1	0	0	0	1	1	1	11	0	18	28	0	12	0
584	96	0	19	2	12	0	1	0	0	0	0	0	0	0	0	0	0	0	0	3	11	0	8	0
585	81	0		1	15	0	0	0	0	0	0	0	0	0	0	1	0	0	0	1	8	0	12	0
586	46	0	18	4	43	0	0	0	0	0	0	0	0	0	1	0	1	13	1	34	38	3	13	0
587	58	1	18	6	26	0	0	0	0	0	1	0	0	0	0	1	1	1	0	19	51	3	18	1
588	71	1	8	2	15	0	0	0	0	0	0	0	0	0	0	1	1		1	28	22	0	11	0
589	73	1	26	4	40	0	0	0	0	0	1	0	0	0	0	0	1	0	0	19	28	2	15	0
590	84	0	14	2	11	0	0	1	0	0	0	0	0	0	0	0	0	0	0	4	7	2	12	0
591	74	0	12	1	17	0	0	1	0	0	0	1	0	0	0	0	1	4	0	12	33	1	14	0
592	53	0	11	0	35	0	0	0	0	0	0	0	0	0	0	1	0	0	0	4	9	0	12	0
593	83	0	15	2	8	0	0	0	0	0	0	0	0	0	0	0	0	0	0	4	1	0	8	0
594	27	1	29	11	25	0	0	0	0	0	0	0	1	0	0	0	0	0	0	3	1	6	12	1
595	55	1	37	5	26	1	0	1	0	1	0	0	0	0	0	0	1	6	0	10	14	3	12	0
596	42	0		0	20	1	0	0	0	0	0	0	0	0	0	0	0	0	0	2	9	0	9	0
597	82	1		0		0	0	1	0	0	0	0	0	0	1	1	0	0	0	1	8	0	9	0
598	38	1	20	12	34	0	0	1	0	1	0	0	0	0	0	1	1	1	0	4	19	4	15	0
599	71	1		0		0	0	1	1	0	1	0	0	0	0	1	0	0	0	1	8	0	9	0
600	50	0	8	3	22	0	0	0	0	0	0	0	0	0	0	1	1	1	0	2	14	0	9	0
601	68	1		0	10	0	0	0	0	0	1	0	0	0	0	1	0	0	0	1	8	0	8	0
602	80	0	22	5	32	0	0	0	0	0	0	0	0	0	0	0	1	0	0	6	15	3	12	1
603	75	1		0	8	1	0	0	0	0	0	0	0	0	0	0	0	0	0	1	8	0	7	0
604	56	0	23	7	19	0	1	0	0	0	1	0	0	0	0	0	0	0	0	7	9	4	16	1
605	31	0		0	19	0	0	0	0	0	0	0	0	0	0	1	0	0	0	1	8	0	10	0
606	87	0	10	6	28	0	0	0	0	0	0	0	0	0	0	1	1	1	0	4	14	2	12	0
607	79	1	39	11	29	1	1	0	1	1	0	0	0	0	0	0	1	1	0	2	14	3	12	1
608	54	0	6	4	23	0	0	0	0	0	1	0	0	0	0	1	1	1	0	3	14	0	2	0
609	78	1		0	8	0	0	0	0	0	0	0	0	0	0	0	0	0	0	1	13	0	8	0
610	62	0	9	1	8	0	0	0	0	0	0	1	0	0	0	0	0	0	0	7	1	0	7	0
611	40	1		0	20	0	0	0	0	0	0	0	0	0	0	1	0	0	0	2	9	0	12	0
612	27	1	18	7	18	0	0	0	0	0	0	0	1	0	0	0	1	0	0	8	9	3	15	0
613	72	0	7	3	20	0	0	0	0	0	0	0	0	1	0	0	0	0	0	1	5	0	9	0
614	71	1	10	1	7	0	0	0	0	0	0	0	0	0	0	0	0	0	0	2	1	1	7	0
615	62	1		2		0	0	0	1	0	1	0	0	0	0	1	0	0	0	1	8	2	12	0
616	79	1		4		0	1	0	1	1	0	0	0	0	0	0	0	0	0	1	13	4	9	0
617	78	0	15	1	16	1	0	0	0	0	0	1	0	0	0	0	0	0	0	3	9	0	8	0
618	88	0		3	18	0	1	1	0	0	0	0	0	0	0	0	1		0	15	32	0		1
619	75	0	10	1	8	0	0	0	0	0	0	0	0	0	0	0	0	0	0	1	0	0	8	0
620	80	0	21	5	29	0	0	0	0	0	0	0	0	0	1	0	1	31	1	56	28	1	14	1
621	83	0		1	13	0	1	0	0	0	1	0	0	0	0	0	0	0	0	5	9	0	11	0
622	73	0	23	8	18	0	0	1	0	1	0	0	0	0	0	0	0	0	0	4	15	5	16	1
623	82	1	18	1	17	1	0	0	0	0	0	0	0	0	0	0	0	0	0	4	1	1	7	0
624	31	0	15	4	17	0	0	0	0	0	0	0	0	0	0	0	0	0	1	8	23	3	12	0
625	61	1		0	15	0	0	0	0	0	0	0	0	0	0	0	0	0	0	8	14	0	9	0
626	79	0	18	3	20	0	0	0	0	0	1	0	0	0	0	1	1	0	0	4	9	0	10	0
627	80	1	33	6	39	0	0	0	1	0	0	0	0	0	1	0	1	0	0	29	22	1	9	0
628	65	1	11	0	19	0	0	0	0	0	0	1	0	0	0	1	0	0	0	2	19	0	8	0
629	66	0	22	6	29	0	0	0	0	0	0	0	0	0	1	0	1	2	0	10	9	0	11	0
630	88	0	14	2	14	1	0	0	0	0	0	0	0	0	0	0	0	0	0	4	1	0	9	0
631	56	1		0	15	0	0	1	0	0	1	0	0	0	0	1	0	0	0	2	9	1	13	0
632	88	1	21	4	24	0	0	0	1	0	1	0	0	0	0	0	0	0	0	13	33	4	22	1
633	36	0	7	3	33	0	0	0	0	0	0	0	0	0	0	0	1	0	0	20	22	0	9	0
634	84	1		1	9	1	0	0	0	0	0	0	0	0	0	0	0	0	0	2	1	0	9	0
635	19	1	6	0	14	0	0	0	0	0	0	0	0	0	0	1	0	0	0	6	9	0	14	0
636	86	0	12	2	10	0	1	0	0	0	1	0	0	0	0	0	0	0	0	3	1	0	10	0
637	62	1	15	3	20	0	0	0	1	0	0	0	0	0	0	0	0	0	0	2	19	3	20	0
638	85	0	32	9	28	0	1	0	1	0	0	1	0	0	0	0	1	7	0	13	28	2	19	1
639	91	0		3	11	0	0	0	0	0	0	0	0	0	0	0	0	0	0	2	1	2	7	0
640	71	1		1	12	1	0	0	0	0	0	0	0	0	0	1	0	0	0	1	8	1	7	0
641	78	1		1	17	1	0	0	0	0	0	1	0	0	0	1	0	0	0	1	14	1	16	0
642	38	1		0		0	0	0	0	0	0	0	0	0	0	1	0	0	0	1	8	0	13	0
643	33	0	16	1	14	0	0	1	0	0	0	0	0	0	0	1	0	0	0	1	13	0	14	0
644	84	0	11	2	15	0	1	0	0	0	0	1	0	0	0	0	0	0	0	4	15	2	14	0
645	66	1	14	4	15	1	0	0	0	0	0	1	0	0	0	0	0	0	0	4	9	5	11	1
646	67	0	20	4	12	0	0	0	0	0	1	0	0	0	0	0	0	0	0	3	15	3	10	0
647	61	1	11	4	16	0	0	0	0	0	0	0	0	0	1	0	0	0	0	26	14	1	9	0
648	73	0	20	5	16	0	0	0	0	1	0	0	0	0	0	0	0	0	0	11	20	2	12	0
649	28	1	6	0	8	0	0	0	0	0	0	0	0	0	0	0	0	0	0	11	14	0	7	0
650	61	1	9	2	26	1	0	0	0	0	1	0	0	0	0	0	1		1	15	33	1	12	0
651	58	1	16	6	27	0	0	0	0	0	1	0	0	0	0	0	1	25	1	51	22	0		0
652	82	1	29	7	17	0	0	1	0	0	0	1	0	0	0	0	0	0	0	6	15	5	17	0
653	85	0	15	1	13	1	0	0	0	0	0	1	0	0	0	0	0	0	0	4	12	1	13	0
654	67	0	11	7	21	0	0	0	0	0	0	0	0	0	0	0	0	0	0	8	9	0	9	0
655	79	1	12	2	14	1	0	0	0	0	0	1	0	0	0	1	1		0	3	20	1	11	0
656	82	1	17	8	21	0	1	0	0	0	0	1	0	0	0	0	1	1	0	26	22	4	20	1
657	74	0	19	4	31	0	0	0	0	0	1	0	0	0	0	0	1		0	4	9	1	14	0
658	68	1		1	16	0	0	0	1	0	1	0	0	0	0	1	0	0	0	1	13	1	6	0
659	71	1	22	8	19	0	0	1	0	1	0	0	0	0	0	0	0	0	0	5	6	7	12	0
660	54	0		0	13	0	0	0	0	0	0	0	0	0	0	0	0	0	0	1	8	0	7	0
661	83	1	22	2	13	0	0	1	0	0	1	0	0	0	0	0	0	0	0	2	1	1	9	0
662	25	0	3	0	13	0	0	0	0	0	0	0	0	0	0	1	0	0	0	1	8	0	13	0
663	85	0	15	6	31	0	0	0	1	0	0	0	0	0	0	0	1	4	0	14	22	0	10	1
664	69	0	8	1	12	1	0	1	0	0	0	0	0	0	0	1	0	0	0	3	9	1	9	1
665	43	1	10	0	9	0	0	0	0	0	0	0	0	0	0	0	0	0	0	5	9	0	7	0
666	84	1	15	2	6	0	0	0	0	0	0	1	0	0	0	0	0	0	0	4	7	2	6	0
667	78	0	27	9	24	1	0	0	0	0	0	0	0	1	0	0	1	10	1	20	20	1	11	0
668	56	0	12	3	24	1	0	0	0	0	0	0	0	0	0	1	0	0	0	6	14	0	14	0
669	74	1		1	8	1	0	0	0	0	0	0	0	0	0	0	0	0	0	4	9	1	11	0
670	77	1	16	5	17	1	0	0	0	0	0	0	1	0	0	0	0	0	0	5	7	4	14	0
671	60	1	6	2	11	1	1	1	0	0	0	0	0	0	0	1	0	0	0	4	9	0		0
672	83	1		2	14	1	1	0	0	0	0	0	0	0	0	0	0	0	0	5	15	1	9	0
673	66	0	14	1	15	0	0	1	0	0	0	0	0	0	0	0	0	0	0	15	22	0	12	0
674	70	0	11	0	11	0	0	0	0	0	0	0	0	0	0	0	0	0	0	5	1	0	11	0
675	81	0		0	10	0	0	1	0	0	0	0	0	0	0	0	0	0	0	4	1	0	9	0
676	86	0	15	0	16	0	0	0	0	0	1	0	0	0	0	1	0	0	0	3	9	0		0
677	61	1	6	3	22	0	0	0	0	0	0	0	0	0	0	1	1	2	0	11	22	0	11	1
678	91	0		2	11	0	0	0	0	0	0	1	0	1	0	0	0	0	0	2	6	1	9	0
679	18	0	8	0	16	0	0	0	0	0	0	0	0	0	0	1	0	0	0	4	9	0	16	0
680	66	1	21	5	21	1	0	0	0	1	0	1	0	0	0	0	0	0	0	5	9	3	19	0
681	69	0	16	0	21	1	0	1	0	0	0	0	0	0	0	0	0	0	0	13	27	1	16	0
682	78	0	12	2	19	0	0	0	0	0	0	0	0	0	1	0	1		0	8	14	0	18	0
683	54	1	21	9	26	0	0	0	0	0	1	0	0	0	0	0	1	14	0	25	22	0	14	0
684	73	0		0	16	0	0	0	0	0	0	1	0	0	0	1	0	0	0	1	8	0	9	0
685	80	0	8	1	20	0	0	0	0	0	0	0	0	0	0	1	0	0	0	2	9	1	12	1
686	32	0	4	0	20	0	0	0	0	0	0	0	0	0	0	1	0	0	0	3	15	1	9	0
687	26	1	10	1	13	0	0	0	0	0	0	0	0	0	0	0	0	0	0	8	9	0	10	0
688	65	1	20	1	20	0	0	1	0	0	1	0	0	0	0	0	0	0	0	6	12	1	14	0
689	65	0		0	17	0	0	0	0	0	1	0	0	0	0	1	0	0	0	3	9	0	11	0
690	82	1	13	4	17	1	1	1	0	0	0	0	0	0	0	0	0	0	0	2	11	1	9	0
691	64	1	26	8	22	0	0	0	0	0	0	0	0	0	0	0	0	0	0	5	9	5	19	0
692	85	0	18	2	13	1	1	0	0	0	0	0	0	0	0	0	0	0	0	2	7	2	9	0
693	89	1		5	10	0	0	1	1	1	0	0	0	0	0	0	0	0	0	2	1	4	10	0
694	44	0	2	0	11	0	0	0	0	0	0	0	0	0	0	0	0	0	0	3	1	0	9	0
695	80	0	25	8	40	0	0	0	0	0	1	0	0	0	0	0	1	3	0	5	9	1	12	0
696	76	1		2	18	0	0	0	1	0	0	0	0	0	0	1	0	0	0	1	0	2	11	0
697	79	0	13	5	21	0	0	0	0	0	0	0	0	0	0	0	1	1	0	10	20	1	19	0
698	70	1	7	3	25	0	0	0	1	0	1	0	0	0	0	1	1	1	0	6	14	1	12	0
699	82	1	6	4	20	0	0	0	1	0	1	0	0	0	0	0	0	0	0	10	9	5	12	0
700	76	1	23	9	36	0	0	0	0	0	1	0	0	0	0	1	1		0	9	14	1	9	0
701	64	1	12	1	12	0	0	0	0	0	0	0	0	0	0	0	0	0	0	7	9	1	11	0
702	60	1		0	7	0	0	0	0	0	0	1	0	0	0	0	0	0	0	3	9	0	7	0
703	85	1	13	5	18	0	0	1	1	0	0	0	0	0	0	0	0	0	0	5	6	0	11	0
704	60	1	16	1	50	0	0	0	0	0	0	0	0	0	1	1	1		0	14	22	0	15	0
705	79	0	12	0	20	0	0	0	0	0	0	0	0	0	1	1	0	0	0	2	9	0	12	0
706	69	1	8	1	14	1	0	1	1	0	0	1	0	0	0	0	0	0	0	1	0	7	9	0
707	85	1	19	4	8	0	0	0	0	1	0	0	0	0	0	0	0	0	0	3	1	4	10	1
708	86	0	15	4	18	0	0	1	0	0	0	0	0	0	0	0	0	0	0	7	20	3	16	0
709	77	1	20	6	21	0	0	1	0	0	0	0	0	0	0	0	1	14	1	24	14	0	19	0
710	24	1	18	4	22	0	0	0	0	0	0	0	0	0	0	1	1		0	23	27	1		1
711	74	1	13	1	13	0	0	0	0	0	0	0	0	0	0	1	0	0	0	2	14	1	9	0
712	68	1		22	9	0	1	0	0	0	0	1	0	1	0	0	0	0	0	2	1	1	9	0
713	45	1	6	1	20	0	0	0	0	0	1	0	0	0	0	1	0	0	0	3	9	1	9	0
714	50	1		0	14	0	0	0	0	0	0	0	0	0	0	1	0	0	0	2	1	0	8	0
715	82	1	29	3	19	0	0	0	0	0	0	0	0	0	0	0	0	0	0	4	25	2	14	1
716	92	0	23	3	11	0	0	0	0	0	0	0	0	0	0	0	0	0	0	7	7	2	13	1
717	74	0		0	14	1	0	1	0	0	0	0	0	0	0	0	0	0	0	4	1	0	8	0
718	59	1	32	8	21	0	0	1	0	0	1	0	0	0	0	1	0	0	0	10	1	0		0
719	80	0		4	20	1	0	0	0	1	0	0	0	0	0	0	0	0	0	3	1	4	10	0
720	74	0	18	4	19	0	0	1	0	0	0	0	0	1	0	0	0	0	0	7	7	1	17	0
721	80	0		1	9	1	0	1	0	0	0	0	0	0	0	0	0	0	0	7	1	1	12	0
722	88	1		5	14	0	1	0	1	0	0	0	0	0	0	0	0	0	0	3	15	2	13	1
723	78	0	18	3	14	0	0	0	1	0	0	0	0	0	0	0	0	0	0	13	22	3	14	0
724	28	1	6	0	11	0	0	1	0	0	0	0	0	0	0	1	0	0	0	2	9	0	11	0
725	80	1	8	0	18	1	0	0	0	0	0	0	0	0	0	1	0	0	0	2	14	0	10	0
726	65	0		0	18	0	0	0	0	0	1	0	0	0	0	0	0	0	0	2	14	0	8	0
727	55	1	31	11	27	1	0	0	0	1	0	0	0	0	0	1	1		0	5	15	5	15	0
728	82	1	24	4	17	0	1	0	0	0	0	0	0	0	0	0	0	0	0	5	20	2	17	0
729	23	1	10	0	20	0	0	0	0	0	0	0	0	0	0	1	1	1	0	5	14	0	10	0
730	40	0	7	3	12	0	0	0	0	0	0	0	0	0	0	1	0	0	0	3	14	0	9	0
731	82	0	10	0	8	0	0	0	0	0	0	0	0	0	0	0	0	0	0	4	1	0	9	0
732	73	1	15	4	27	1	0	0	0	0	0	0	0	0	0	1	0	0	0	2	9	1	9	0
733	61	1	6	0	16	0	0	0	0	0	0	0	0	0	0	1	0	0	0	1	13	0	8	0
734	49	0	2	0	11	0	0	1	0	0	0	0	0	0	0	0	0	0	0	1	8	0	9	0
735	43	1		0	9	0	0	0	0	0	1	0	0	0	0	1	0	0	0	1	8	0	8	0
736	85	0	21	10	25	1	1	0	0	0	0	1	0	0	0	0	0	0	0	17	20	1	18	1
737	67	1	12	4	25	0	0	0	0	0	0	0	0	0	0	1	0	0	0	2	14	0		0
738	71	0	12	0	26	0	0	0	1	0	0	0	0	0	0	1	0	0	0	3	14	0	8	0
739	59	1		1	29	1	0	0	0	0	0	0	0	0	0	1	1		0	4	14	0	8	0
740	73	0		0	13	0	0	0	0	0	0	0	0	0	0	0	0	0	0	4	1	0	8	0
741	29	0		0	9	0	0	0	0	0	0	0	0	0	0	0	0	0	0	0	8	0	9	0
742	66	0		0	31	0	0	0	0	0	0	0	0	0	0	1	0	0	0	3	14	0	8	0
743	86	1	18	5	11	0	1	0	0	0	0	1	0	0	0	0	0	0	0	8	1	0	12	0
744	52	1	7	0	9	0	0	0	0	0	0	0	0	0	0	0	0	0	0	4	1	0	8	0
745	85	0	13	4	17	0	0	0	1	0	0	0	0	0	0	0	0	0	0	6	25	1	13	1
746	48	1	11	0	34	0	0	0	0	0	0	0	0	0	0	0	1	1	0	4	9	1	8	1
747	41	1	7	1	28	0	0	0	0	0	0	0	0	0	0	1	0	0	0	4	19	0	11	0
748	67	1	11	0	18	0	0	0	0	0	1	0	0	0	0	1	0	0	0	2	14	0	8	0
749	79	0	15	0		0	0	1	0	0	0	0	0	0	0	0	1	1	0	6	19	0	8	1
750	51	0	14	11	24	0	0	0	0	0	0	0	0	0	0	1	1	1	0	5	14	0	17	0
751	42	0	1	4	15	0	0	0	0	0	1	0	0	0	0	1	0	0	0	1	8	4	15	0
752	40	1	18	2	14	0	0	1	0	0	0	0	0	0	0	0	0	0	0	2	1	1	8	0
753	76	1	11	1	22	1	0	0	1	0	0	1	0	0	0	0	1		0	37	38	2	17	0
754	74	1	24	5	9	0	0	0	0	1	0	1	0	0	0	0	0	0	0	5	25	3	11	0
755	74	0	15	2	15	0	0	0	0	0	0	0	0	0	0	1	0	0	0	2	14	0	11	0
756	71	0		0	11	0	0	0	0	0	0	0	0	0	0	1	0	0	0	2	9	0	11	0
757	56	1	7	2	23	0	0	1	0	0	1	0	0	0	0	1	0	0	0	3	9	0	15	0
758	84	0	19	2	27	0	0	1	0	0	1	0	0	0	0	0	0	0	0	5	7	2	11	0
759	79	0	10	0	8	0	0	0	0	0	0	1	0	0	0	0	0	0	0	3	1	0	9	0
760	85	0	13	0	10	0	0	0	0	0	0	0	0	0	0	0	0	0	0	3	12	0	9	0
761	66	1	15	4	18	1	1	0	1	0	0	1	0	0	0	0	1	1	0	8	1	1	14	0
762	81	1	16	5	27	0	0	0	0	0	0	0	0	0	0	0	0	0	0	7	17	1	16	0
763	81	1	13	1	10	1	0	1	1	0	0	0	0	0	0	0	0	0	0	8	9	0	9	0
764	64	0	8	0	19	0	0	0	0	0	0	0	0	0	0	1	0	0	0	2	9	0	14	0
765	48	1	16	3	23	0	0	0	0	0	0	0	0	0	1	0	1	22	1	44	28	1	16	1
766	37	0	24	10	18	0	0	0	0	1	0	0	0	0	0	0	0	0	0	4	14	4	12	0
767	86	1	17	2	26	0	0	0	1	0	0	1	0	0	0	0	1	4	0	9	15	1	15	0
768	62	1	20	7	38	0	0	0	0	0	0	0	0	0	0	0	1	7	0	13	28	1	12	0
769	46	0	9	3	11	0	0	0	0	0	0	0	0	0	0	0	0	0	0	3	6	0	12	0
770	80	1		4	32	0	0	0	0	0	0	0	0	0	0	1	1		0	3	20	1	13	0
771	84	0		0	13	0	0	0	0	0	0	0	0	0	0	0	0	0	0	1	0	0	13	0
772	69	1	10	0	20	0	0	1	0	0	0	0	0	0	0	1	0	0	0	2	14	0	8	0
773	79	0	19	0	17	1	0	1	0	0	0	0	0	0	0	1	0	0	0	4	9	0	15	0
774	65	1		4	39	0	0	0	0	0	0	0	0	0	1	0	1	1	0	4	6	0	14	0
775	72	0	17	3	22	0	0	1	0	0	1	0	0	0	0	1	0	0	0	6	9	1	11	0
776	74	1	13	1	21	1	0	1	0	0	0	0	0	0	0	1	0	0	0	3	14	1	8	0
777	41	1	4	1	14	0	0	0	0	0	0	0	0	0	0	0	0	0	0	4	9	0	12	0
778	88	1	25	3	19	0	0	0	1	0	0	0	0	0	0	0	0	0	0	3	12	3	18	1
779	89	1	22	4	14	0	0	1	0	1	0	0	0	0	0	0	0	0	0	2	6	3	11	1
780	65	1	22	3	25	0	0	1	0	0	1	0	0	0	0	0	0	0	0	4	25	1	15	0
781	89	0		2	12	0	0	0	0	0	1	0	0	0	0	0	0	0	0	2	6	0	12	0
782	80	0	20	4	15	0	0	0	0	0	0	0	0	0	0	0	0	0	0	5	20	1	16	1
783	81	1	13	6	22	0	0	0	1	0	0	0	0	0	0	0	1		0	26	33	2	17	1
784	29	0		2	20	0	0	0	0	0	0	0	0	0	0	0	0	0	0	1	8	1	20	0
785	75	0	13	8	21	1	0	0	1	0	0	0	0	0	0	1	1	1	0	3	14	0	17	0
786	69	1	20	0	18	0	1	0	0	0	0	0	0	0	0	0	0	0	0	8	1	1	12	0
787	78	0		2	22	0	0	0	0	0	0	0	0	0	0	1	0	0	0	2	14	0	13	0
788	85	1		2	9	0	0	1	0	0	0	0	0	0	0	0	0	0	0	62	22	1	9	0
789	88	0		7	24	0	0	0	0	0	0	0	0	0	0	0	1	2	0	3	1	0	16	0
790	68	1		1	15	0	0	0	0	0	1	0	0	0	0	1	0	0	0	4	9	0	14	0
791	34	0	6	6	27	0	0	0	0	0	0	0	0	0	0	0	1	1	0	11	22	0	14	1
792	36	1	14	4	40	0	0	0	0	0	0	0	0	0	0	0	1	7	0	12	28	1	11	0
793	80	0	16	1	14	0	0	1	0	0	0	0	0	0	0	1	0	0	0	3	9	1	10	0
794	66	0	5	0	9	0	0	0	0	0	1	0	0	0	0	0	0	0	0	2	9	0	7	0
795	78	1	13	2		0	0	0	0	0	0	0	0	0	0	0	0	0	0	2	15	1	10	0
796	43	1		4	28	0	0	0	0	0	0	0	0	0	0	0	1	16	1	19	46	3	15	1
797	79	1	17	0	10	0	0	0	0	0	0	0	0	0	1	0	0	0	0	6	1	1	8	0
798	96	1		4	26	0	0	0	0	0	0	0	0	0	0	0	1	3	0	10	1	0	18	1
799	84	1	24	1	35	0	0	0	0	0	1	0	0	0	0	1	1	38	0	77	27	7	20	1
800	66	1	17	11	27	0	0	0	0	0	0	0	0	0	0	0	1	2	0	5	1	3	15	0
801	94	0	16	5	18	0	0	0	0	0	0	1	0	0	0	0	1	1	0	6	7	0	18	1
802	81	0	15	1	16	0	0	0	0	0	0	1	0	0	0	0	0	0	0	7	12	1	17	0
803	75	0	8	3	15	1	0	0	0	0	0	0	0	0	0	0	0	0	0	3	1	0	10	0
804	63	0	12	0	8	0	0	0	0	0	1	0	0	0	0	0	0	0	0	4	1	0	8	0
805	76	1	16	3	12	1	0	1	1	0	1	0	0	0	0	0	1	54	1	84	14	2	14	0
806	82	1	22	5	13	1	1	0	0	0	0	0	0	0	0	0	0	0	0	2	11	2	13	0
807	74	0	14	1	14	0	0	0	0	0	0	1	0	0	0	0	0	0	0	2	7	1	14	0
808	83	0		2	14	0	0	0	0	0	0	0	0	0	1	0	0	0	0	1	13	0	14	0
809	37	1		1	9	0	0	0	0	0	0	0	0	0	0	1	1	1	0	9	14	0	12	0
810	80	1		2	10	0	0	0	0	0	0	0	0	0	0	0	0	0	0	3	9	2	10	0
811	76	0	15	0	20	0	0	1	0	0	0	0	0	0	0	1	1	1	0	3	14	0	12	0
812	64	1	18	7	23	0	0	0	0	0	0	0	0	0	0	0	1	8	0	16	14	0	13	0
813	61	1		0	13	1	0	1	0	0	0	0	0	0	0	1	0	0	0	1	8	0	13	0
814	81	1		3	17	0	0	0	0	0	1	1	0	0	0	0	0	0	0	5	7	3	12	1
815	42	1	10	1	17	0	0	0	0	0	0	0	0	0	0	0	0	0	0	5	6	0	16	1
816	63	0	9	5	20	0	0	0	0	0	0	1	0	0	0	0	1	1	0	11	28	2	14	0
817	77	0	18	5	22	0	0	1	0	0	0	1	0	0	0	0	1	4	0	7	7	2	18	0
818	68	0	13	3	15	1	0	0	0	0	0	0	0	0	0	0	0	0	0	7	6	0	14	0
819	58	1		4	16	1	0	0	0	0	1	0	0	0	0	0	0	0	0	3	6	0	8	0
820	81	0		9	23	0	0	0	0	0	0	1	0	0	0	0	1	13	1	19	33	3	20	0
821	72	0	23	7	19	0	0	0	1	0	0	0	0	0	0	0	1	1	0	3	14	0	12	0
822	86	1	15	3	18	0	0	0	1	0	0	0	0	0	1	0	0	0	0	12	33	1	16	0
823	64	1	15	6	20	0	0	0	0	1	1	0	0	0	0	0	0	0	0	5	9	5	17	0
824	58	0		3	16	0	0	0	0	0	0	0	0	0	0	1	0	0	0	2	9	3	17	0
825	72	1	16	8	24	0	0	0	0	0	1	0	0	0	0	1	1	1	0	6	14	4	14	0
826	62	1	23	4	17	0	0	0	0	0	0	0	1	0	0	0	0	0	0	4	7	3	9	0
827	56	1		7	28	0	0	0	0	0	0	1	0	0	0	1	1	1	0	3	14	0	14	0
828	74	0		0	8	0	0	0	0	0	0	0	0	0	0	1	0	0	0	4	6	0	8	0
829	65	1	10	6	33	1	0	0	0	0	1	0	0	0	0	1	1	1	0	3	14	2	15	0
830	66	1	19	7	23	0	0	0	0	0	0	0	0	0	0	1	1	28	1	35	33	1	17	0
831	90	0	15	3	17	0	0	0	0	0	0	0	0	0	0	0	0	0	0	3	20	2	16	0
832	86	1	12	1	16	0	1	0	0	0	0	1	0	0	0	0	0	0	0	3	14	0	14	0
833	87	0		2	8	0	0	0	0	0	0	0	0	0	0	0	0	0	0	5	1	1	9	0
834	73	1		0	10	0	0	0	0	0	0	0	0	0	0	0	0	0	0	3	9	0	9	1
835	30	1	5	0	14	0	0	0	0	0	0	0	0	0	0	0	1	1	0	6	9	0	15	0
836	83	1	13	1	24	0	0	0	0	0	0	1	0	0	0	1	1	1	0	3	20	1	11	0
837	71	0	22	9	20	0	0	1	0	0	1	0	0	0	0	0	0	0	0	5	6	0	20	1
838	88	0	14	1	23	0	1	1	0	0	0	0	0	0	0	0	1	1	0	4	1	0	13	0
839	64	0	7	0	25	0	0	0	0	0	1	0	0	0	0	1	0	0	0	3	9	0	11	1
840	69	1		7	26	0	0	1	0	0	0	0	0	0	0	1	1	1	0	3	14	1	12	0
841	55	1	17	0	20	0	0	0	0	0	0	0	0	0	1	0	0	0	0	4	17	1	10	0
842	75	1		0	8	0	0	0	0	0	0	0	0	0	0	0	0	0	0	1	8	0	8	0
843	64	1	12	4	17	0	0	0	0	0	1	0	0	0	0	1	0	0	0	3	14	1	14	0
844	81	1	23	12	26	0	1	1	0	0	0	1	0	0	0	0	1	41	1	49	36	3	16	0
845	92	1	15	2	18	0	0	0	0	0	1	0	0	0	0	0	0	0	0	4	9	2	13	0
846	71	1		4	14	1	0	0	0	1	0	0	0	0	0	0	0	0	0	1	8	4	14	0
847	76	0	22	5	16	0	0	1	0	1	0	0	0	0	0	0	0	0	0	3	15	4	12	0
848	56	1	18	7	16	1	0	1	0	1	0	1	0	0	0	1	0	0	0	9	9	1	6	0
849	22	0	4	3	15	0	0	0	0	0	0	0	0	0	0	0	0	0	0	7	9	0	10	0
850	85	0		6	39	1	0	0	0	0	0	0	0	0	0	1	1	1	0	5	14	1	9	0
851	71	0	17	2	20	0	0	1	0	0	1	0	0	0	0	0	1	17	0	22	27	2	13	1
852	67	0	14	1	17	0	0	1	0	0	0	0	0	0	0	0	0	0	0	6	1	1	9	0
853	82	1	12	3	18	0	0	1	1	0	0	0	0	0	0	0	0	0	0	90	27	4	16	1
854	94	0	18	5	28	0	0	0	0	0	0	1	0	0	0	0	1	1	0	9	7	2	11	0
855	83	0	22	10	26	1	1	0	0	1	0	1	0	0	0	0	0	0	0	11	38	6	22	1
856	34	0	14	5	25	0	0	0	0	0	0	0	0	0	0	0	0	0	0	8	9	0	12	0
857	64	0	10	5	16	0	0	0	0	0	0	1	0	0	0	0	0	0	0	3	16	0	12	0
858	64	1	6	1	19	0	0	0	0	0	0	0	0	0	0	1	0	0	0	7	14	0	13	0
859	80	0	23	7	19	0	0	1	0	0	0	1	0	0	0	0	1	4	0	9	7	1	13	0
860	69	1	14	5	26	0	0	0	0	0	1	0	0	0	0	1	1	2	0	11	22	0	11	0
861	79	1	16	1	12	0	0	1	0	0	0	1	0	0	1	0	0	0	0	6	1	1	8	0
862	65	1		8	20	1	0	1	0	1	0	0	0	0	0	0	0	0	0	3	9	6	12	0
863	68	1		0	36	1	0	0	1	0	0	0	0	0	0	1	1	1	0	2	14	0	9	0
864	71	1	16	1	9	0	0	1	0	0	0	0	0	0	0	0	0	0	0	7	1	2	8	0
865	79	0	13	6	22	0	0	1	0	0	1	0	0	0	0	0	0	0	0	4	9	0		1
866	78	0		3	10	0	1	0	0	0	0	0	0	0	0	0	0	0	0	6	7	3	12	0
867	76	1		1	13	0	0	0	0	0	0	0	0	0	0	1	0	0	0	3	9	1	9	0
868	83	1		5	12	0	0	0	0	0	1	0	0	0	1	0	0	0	0	2	1	5	9	1
869	69	0		0	8	0	0	0	0	0	0	0	0	0	0	1	0	0	0	1	8	0	8	0
870	80	1	24	11	44	0	0	0	0	0	1	0	0	0	1	0	1	3	0	12	19	4	19	1
871	32	1	26	4	30	0	0	0	0	0	0	0	0	0	0	0	1	6	0	6	14	1	14	0
872	68	1	15	2	12	0	0	0	0	0	1	0	0	0	0	1	0	0	0	1	8	1	8	0
873	66	0		1	9	1	0	1	0	0	0	0	0	0	0	0	0	0	0	1	0	1	8	0
874	61	1	10	0	13	0	0	0	0	0	0	0	0	0	0	0	0	0	0	2	9	0	15	0
875	95	0	25	2	18	0	0	0	0	0	0	0	0	0	0	0	0	0	0	1	8	1	18	1
876	72	1	15	4	26	0	0	1	1	0	1	1	0	0	0	0	1	2	0	9	19	0	14	1
877	83	0	27	6	45	0	0	0	0	0	0	0	0	0	0	0	1	5	0	6	9	2	12	1
878	51	0	9	0	15	0	0	0	0	0	0	0	0	0	0	1	0	0	0	2	9	0	14	0
879	86	1	17	6	25	0	0	1	0	0	0	0	0	0	0	0	1	12	0	14	25	1	17	0
880	72	1	22	4	26	0	0	0	0	0	0	0	1	0	0	0	0	0	0	7	12	7	16	0
881	72	0	12	0	25	0	0	1	0	0	0	0	0	0	0	1	0	0	0	4	19	0	8	0
882	42	1	24	7	32	0	0	0	0	0	0	0	0	0	1	1	1	26	1	57	22	0	15	0
883	58	1	15	0	9	1	0	0	0	0	0	0	0	0	0	0	0	0	0	4	1	1	9	0
884	91	0		1	13	1	0	0	0	0	0	0	0	0	0	0	0	0	0	1	11	1	13	0
885	77	0		0	14	1	0	1	0	0	1	0	0	0	0	0	0	0	0	4	1	0	8	0
886	63	0		0	24	0	0	0	1	0	0	0	0	0	0	1	0	0	0	2	14	0	14	0
887	58	0	17	4	21	0	0	0	0	0	1	0	0	0	0	0	0	0	0	6	14	1	9	0
888	77	0	13	0	12	0	0	1	0	0	0	0	0	0	0	1	0	0	0	2	9	0	8	0
889	75	1	19	7	16	1	1	0	1	1	0	0	0	0	0	0	0	0	0	1	0	3	12	0
890	6	1	26	7	26	0	0	1	0	0	0	0	0	0	0	0	1	6	0	31	20	1	9	0
891	63	1	39	11	47	0	0	0	0	0	0	0	1	0	0	0	1	4	0	7	1	4	13	1
892	67	1	13	0	13	0	0	0	0	0	1	0	0	0	0	1	0	0	0	4	14	0	9	0
893	83	1	27	10	23	0	1	0	0	0	1	0	0	0	0	0	0	0	0	9	22	8	16	1
894	89	1		0	9	0	0	0	0	0	1	0	0	0	0	1	0	0	0	1	8	0	9	0
895	81	0	11	2	12	0	1	0	0	0	1	0	0	0	0	1	0	0	0	2	14	1	9	0
896	73	0	16	1	16	1	0	0	0	0	0	0	0	0	0	0	0	0	0	4	9	1		0
897	83	0	22	4	11	1	1	0	1	0	0	0	0	0	0	0	0	0	0	6	15	2	9	0
898	83	0	25	9	40	0	0	0	0	0	0	0	0	0	0	0	1	3	0	7	14	2	12	1
899	54	1		1	11	0	0	0	0	0	0	0	0	0	0	0	0	0	0	2	1	0	9	0
900	77	0	22	9	26	0	0	1	0	0	0	0	0	0	0	0	1	9	0	17	20	4	12	0
901	47	1		1	18	0	0	0	0	0	1	0	0	0	0	1	0	0	0	2	14	0	10	0
902	65	1	24	8	29	0	0	0	0	0	1	0	0	0	0	0	1		0	72	28	4	16	0
903	77	1	11	8	33	1	0	0	0	0	0	0	0	0	0	1	1	1	0	4	14	1	11	0
904	58	1	17	9	23	0	1	0	1	0	0	0	0	0	0	1	1	9	0	13	27	1	12	0
905	58	0	10	0	9	0	0	0	0	0	0	0	0	0	0	0	0	0	0	2	14	0	9	0
906	85	1	11	2	15	1	0	0	0	0	0	1	0	0	0	1	0	0	0	2	15	2	12	0
907	78	1	16	1	19	1	0	1	0	0	0	0	0	0	0	1	0	0	0	9	9	1	9	1
908	67	1	12	0	19	0	0	0	0	0	0	0	0	0	1	1	0	0	0	9	14	0	9	0
909	94	1	20	4	17	1	0	1	0	0	0	1	0	0	0	0	1	4	0	19	25	2	14	0
910	70	1	11	2	42	0	0	0	0	0	0	0	0	0	0	1	1	6	0	13	20	1	11	0
911	82	1		8	20	0	0	1	0	1	1	0	0	0	0	0	0	0	0	4	14	3	13	1
912	92	1		1	9	1	0	0	0	0	0	0	0	0	0	0	0	0	0	1	0	2	8	0
913	49	0	7	0	9	0	0	0	0	0	0	0	0	0	1	0	0	0	0	5	14	0	9	0
914	68	1	39	12	30	0	0	1	0	0	1	0	0	0	0	0	1	16	0	26	27	2	16	0
915	86	0	19	2	17	0	0	0	0	0	0	0	0	0	0	0	0	0	0	3	9	2	12	1
916	79	1	39	14	38	0	0	1	0	0	1	1	0	0	0	0	1	9	0	9	11	0		1
917	69	1	18	5	19	0	0	1	0	0	0	0	0	0	0	0	0	0	0	3	1	1	13	0
918	50	1		0	9	0	0	1	0	0	0	0	0	0	0	0	0	0	0	3	9	0	8	0
919	52	1		0	8	1	0	0	0	0	0	0	0	0	0	0	0	0	0	3	9	0	8	0
920	75	1	16	1	14	0	0	0	0	0	0	0	0	0	0	1	0	0	0	2	15	1	14	0
921	74	1	25	7	27	0	0	0	0	0	0	1	0	0	0	0	0	0	0	4	22	13	8	0
922	63	1	24	9	26	0	0	0	0	0	0	0	1	0	0	0	1	4	0	12	14	4	14	0
923	72	1		4	8	1	0	0	0	0	1	0	1	0	0	0	0	0	0	1	8	4	8	0
924	77	0		1	20	0	0	0	1	0	0	0	0	0	0	1	0	0	0	1	18	1	8	0
925	27	1	14	4	16	0	0	0	0	0	0	0	1	0	0	0	0	0	0	4	9	3	8	0
926	30	0	6	0	17	0	0	0	0	0	0	0	0	0	0	1	0	0	0	3	9	0	8	1
927	87	0	17	0	20	0	1	0	0	0	0	0	0	0	0	0	0	0	0	6	14	0	8	0
928	85	0		0	9	1	0	0	0	0	0	0	0	0	1	0	0	0	0	3	1	0	8	1
929	70	1		3	20	1	0	0	0	0	0	0	0	0	0	1	1	1	0	10	14	1	9	0
930	48	1	9	0	17	0	0	0	0	0	1	0	0	0	0	0	0	0	0	3	9	0	13	0
931	21	0	8	0	8	0	0	0	0	0	0	0	0	0	0	0	0	0	0	6	9	0	9	0
932	69	0	21	2	17	0	0	0	0	0	1	0	1	0	0	0	0	0	0	5	6	2	14	0
933	79	1	14	1	21	0	0	1	0	0	0	0	0	0	0	0	0	0	0	11	22	1	12	0
934	78	1	20	5	18	0	0	1	0	1	0	0	0	0	0	0	0	0	0	4	33	3	14	1
935	37	0		4	12	0	0	0	0	1	0	0	0	0	0	0	0	0	0	2	9	4	9	0
936	63	1	13	0	24	1	1	0	0	0	1	0	0	0	0	1	0	0	0	3	9	0	12	0
937	38	1	16	5	19	0	0	0	0	0	0	0	0	0	0	0	0	0	0	4	14	0	10	0
938	60	1	39	12	49	0	1	1	0	0	0	0	0	0	0	0	1	8	0	11	27	2	13	0
939	36	0	19	10	42	0	0	0	0	0	0	0	0	0	1	0	1	4	0	5	9	1	12	0
940	90	1	16	1	18	0	0	0	1	0	1	0	0	0	0	0	0	0	0	6	19	0	10	0
941	26	1	5	0	8	0	0	0	0	0	0	0	0	0	0	0	0	0	0	17	22	0	10	0
942	76	1	13	1	8	0	0	0	0	0	0	0	0	0	0	0	0	0	0	3	1	1	10	0
943	76	0	10	0	16	1	0	1	0	0	0	0	0	0	0	0	0	0	0	2	6	0	9	0
944	92	0		1	19	0	1	0	0	0	0	0	0	0	0	0	0	0	0	6	9	1	10	0
945	25	1	9	2	14	0	0	0	0	0	0	0	0	0	0	0	0	0	0	14	28	1	8	0
946	93	0	9	1	13	0	0	0	0	0	0	0	0	0	0	0	0	0	0	5	15	1	11	1
947	38	1	6	0	15	0	0	0	0	0	0	0	0	0	0	1	0	0	0	2	14	0	13	0
948	63	1	23	5	18	0	0	0	0	1	1	0	0	0	0	1	0	0	0	7	1	0		1
949	85	0		2	15	1	1	0	0	0	1	0	0	0	0	0	0	0	0	11	27	0	11	0
950	70	0		1	20	0	0	0	0	0	0	1	0	0	0	0	0	0	0	2	19	0	13	0
951	82	0	27	3	19	0	1	0	0	0	0	0	0	0	0	0	0	0	0	4	7	2	16	0
952	83	1	27	7	29	1	0	0	0	1	1	0	0	0	0	0	1	10	1	31	22	1	17	0
953	82	1	20	7	21	1	0	0	0	0	0	0	0	0	0	0	1	20	1	47	33	3	14	1
954	71	0	26	8	35	0	0	0	0	0	1	0	0	0	0	0	0	0	0	12	22	3	14	1
955	56	1	6	0	16	0	0	0	0	0	0	0	0	0	0	1	0	0	0	3	9	0	11	0
956	53	1		1	9	0	0	0	0	0	0	0	0	0	0	0	0	0	0	2	1	1	8	0
957	79	1	12	2	11	0	0	1	0	0	0	0	0	0	0	0	0	0	0	3	9	1		0
958	80	1	11	0	9	0	0	0	0	0	0	0	0	0	0	1	0	0	0	1	8	0	9	0
959	82	0	17	0	12	0	0	0	1	0	0	0	0	0	0	0	0	0	0	2	6	0		0
960	45	0	5	0	16	0	0	0	0	0	0	0	0	0	0	0	0	0	0	2	14	0	11	0
961	80	0	15	4	19	0	0	0	0	0	0	0	0	0	0	0	0	0	0	2	11	0		0
962	42	0	19	7	28	0	0	1	0	0	0	0	0	0	0	0	1	5	0	11	22	0	14	0
963	78	1	12	0	24	0	0	1	1	0	0	0	0	0	0	1	0	0	0	4	9	0	7	0
964	27	0	16	4	12	0	0	0	0	0	0	0	0	0	0	0	0	0	0	4	9	1	8	0
965	33	1	11	3	19	0	0	0	0	0	0	0	0	0	0	0	0	0	0	8	22	2	17	0
966	70	0	7	2	22	0	0	1	1	0	0	0	0	0	0	0	0	0	0	3	1	0	7	0
967	67	1		0	10	1	0	0	0	0	0	0	0	0	0	0	0	0	0	1	8	0		1
968	46	0		0	21	0	0	0	0	0	0	0	0	0	0	1	0	0	0	2	14	0		0
969	94	1	17	5	18	1	0	1	0	0	0	1	0	0	0	0	0	0	0	4	7	2	13	1
970	79	0	23	2	16	0	0	1	0	0	0	0	0	0	0	0	0	0	0	3	15	2	13	1
971	21	1	25	8	26	0	0	0	0	0	0	0	0	0	0	0	1	10	0	11	32	0	12	0
972	72	0		0	11	1	0	1	0	0	0	0	0	0	0	1	0	0	0	1	8	0	11	0
973	31	1	11	4	29	0	0	0	0	0	0	0	0	0	0	0	1	6	0	22	27	0	14	0
974	35	0	10	1	16	0	0	0	0	0	0	0	0	0	0	0	0	0	0	8	9	0	8	0
975	80	0	14	0	13	1	0	0	0	0	0	0	0	0	0	0	0	0	0	2	6	0	9	0
976	17	1	19	6	43	0	0	0	0	0	0	0	0	0	1	0	1	17	0	21	28	1	18	0
977	83	0	26	2	28	1	0	0	0	0	0	0	0	0	1	0	1	6	0	9	12	2	19	1
978	78	0	9	0	14	1	0	0	0	0	1	0	0	0	0	0	0	0	0	2	9	1	8	0
979	29	0	11	3	24	0	0	0	0	0	0	0	0	0	1	0	1	5	0	25	22	0	8	0
980	51	1	21	5	14	0	0	0	0	0	0	0	0	0	0	0	1	7	0	13	28	2	14	0
981	58	1		1	12	0	0	1	1	0	0	0	0	0	0	0	0	0	0	2	1	1	8	0
982	52	1	11	0	23	0	0	0	0	0	1	0	0	0	0	1	0	0	0	3	9	0	12	0
983	61	0	8	0	15	0	0	0	0	0	0	0	0	0	0	0	0	0	0	2	9	0	7	0
984	83	0		2	11	1	0	0	0	1	0	1	0	0	0	0	0	0	0	4	6	2	11	0
985	78	1	10	0	15	0	0	0	0	0	1	0	0	0	0	1	0	0	0	3	9	0	8	0
986	48	1	8	1	12	0	0	0	0	0	0	0	0	0	0	0	0	0	0	4	7	1	8	0
987	87	1		3	11	0	0	0	0	0	0	0	0	0	0	0	0	0	0	4	1	0	9	0
988	82	1	16	2	8	0	0	0	0	0	0	0	0	0	0	0	0	0	0	3	7	2	8	0
989	45	1		3	13	0	0	1	0	0	0	0	0	0	0	1	1	1	0	2	19	0	9	0
990	82	1		2	13	1	1	0	0	0	1	0	0	0	0	1	0	0	0	1	8	1	13	0
991	66	1		3	17	1	0	1	1	0	0	0	0	0	0	0	0	0	0	1	5	3	17	0
992	89	1	18	3	26	0	1	0	0	0	0	0	0	0	0	0	1	35	0	55	19	0		0
993	73	1		3	22	0	1	0	0	0	0	0	0	0	0	1	1	1	0	5	14	0	16	0
994	29	1	22	4	17	0	1	0	0	0	0	0	1	0	0	0	0	0	0	5	6	4	10	1
995	82	1		0	11	1	0	1	1	0	0	0	0	0	0	0	0	0	0	6	6	0	9	0
996	89	1	38	14	17	1	1	1	0	1	0	0	0	0	0	0	1	5	0	17	14	2	15	1
997	53	0	5	1	14	0	0	0	0	0	0	0	0	0	0	1	0	0	0	1	18	0	14	0
998	80	0	24	4	16	0	1	1	0	0	0	0	0	0	0	0	0	0	0	1	0	1	16	1
999	65	0	15	3	17	0	0	0	1	0	0	0	0	0	0	0	0	0	0	5	19	3	14	0
1000	82	1	18	0	26	1	0	0	1	0	1	0	0	0	0	0	1	12	1	50	33	1	20	1
1001	66	1	22	14	30	0	1	1	0	1	0	0	0	0	0	0	0	0	0	5	20	4	17	0
1002	39	0	11	6	30	0	0	0	0	0	0	0	0	0	0	0	1	1	0	1	8	0	13	0
1003	46	0	20	7	13	0	0	0	0	0	0	0	0	0	0	1	1	1	0	2	9	0	9	0
1004	69	0	12	3	19	1	1	0	0	1	0	0	0	0	0	0	0	0	0	9	9	2	15	0
1005	57	1		0	14	1	0	0	0	0	0	0	0	0	0	0	0	0	0	2	9	0	9	0
1006	80	0	14	6	25	0	0	0	0	0	0	0	0	0	0	1	0	0	0	4	9	2	13	0
1007	63	0	29	9	22	0	0	0	0	0	1	0	0	0	0	0	1		0	3	14	0	12	0
1008	67	1	10	0	18	0	0	1	0	0	0	0	0	0	0	1	0	0	0	4	14	0	12	0
1009	76	0	12	7	29	0	0	0	0	0	0	0	0	0	0	0	1	3	0	11	33	3	12	0
1010	27	0		0	21	0	0	0	0	0	0	0	0	0	0	0	1	3	0	6	6	0	14	0
1011	80	0	14	1	16	0	0	0	0	0	0	0	0	0	0	0	0	0	0	11	20	1	12	0
1012	55	1	30	10	29	0	0	0	0	0	1	0	0	0	1	1	1	21	1	30	22	0	1	0
1013	56	1		0	14	1	0	0	0	0	0	0	0	0	0	0	0	0	0	3	11	0	9	0
1014	79	1	14	1	18	0	0	1	0	0	0	0	0	0	0	0	0	0	0	5	15	1	14	0
1015	56	1		0	20	1	0	0	0	0	0	0	0	0	0	1	1	1	0	2	9	0	13	0
1016	50	1	24	7	44	0	0	0	0	0	1	0	0	0	1	0	1	8	0	12	28	2	10	0
1017	52	0	14	0	19	0	0	0	0	0	0	0	0	0	0	1	0	0	0	3	15	1	14	0
1018	79	1	10	2	15	0	0	0	0	0	0	0	0	0	0	1	0	0	0	2	9	2	9	0
1019	74	1	15	4	26	0	0	0	1	0	1	0	0	0	0	1	1	1	0	3	9	1	15	0
1020	67	1	11	3	19	0	0	0	0	0	1	0	0	0	0	0	1		0	0	8	0	12	0
1021	46	1	6	0	18	1	0	0	0	0	1	0	0	0	0	1	0	0	0	2	9	0	11	0
1022	72	0	14	1	20	0	0	0	0	0	1	1	0	0	0	1	0	0	0	6	9	0	10	0
1023	86	1	15	6	23	0	0	1	1	0	0	0	0	0	0	0	0	0	0	3	6	1	17	0
1024	74	0		3	25	0	0	0	0	0	0	0	0	0	0	0	1	1	0	1	13	0	9	0
1025	25	0	18	7	35	0	0	0	0	0	0	0	0	0	0	0	1	6	0	20	28	2	10	0
1026	59	0		0	15	0	0	0	0	0	0	0	0	0	0	0	0	0	0	4	1	0		0
1027	60	1	12	7	28	1	0	0	0	0	0	0	0	0	0	1	1	1	0	2	14	0	14	0
1028	54	1	12	0	9	0	0	0	0	0	1	0	0	0	0	0	0	0	0	2	9	0	8	0
1029	81	1		7	25	0	0	0	0	0	0	0	0	0	0	0	0	0	0	1	21	7	25	1
1030	48	1		0	9	1	0	0	0	0	0	0	0	0	0	0	0	0	0	1	0	0	8	0
1031	65	0	12	0	27	0	0	0	0	0	1	0	0	0	0	1	0	0	0	3	14	0	16	0
1032	17	1	19	10	32	0	0	0	0	0	0	0	0	0	0	1	1	1	0	2	9	1	14	0
1033	86	1	21	10	29	0	0	0	0	0	0	1	0	0	0	0	1	38	0	16	28	2	14	0
1034	83	0	19	3	11	1	0	0	0	1	0	0	0	0	0	0	0	0	0	11	14	3	11	0
1035	70	1		6	38	1	0	1	1	0	0	0	0	0	0	1	1	3	0	4	14	1	12	0
1036	60	0		0	41	1	1	0	1	0	0	0	0	0	0	0	1	5	0	11	14	2	14	0
1037	91	0	14	1	12	0	0	0	0	0	0	1	0	0	0	0	0	0	0	11	14	0	11	1
1038	18	1	17	4	23	0	0	0	0	0	0	0	0	0	0	1	1	4	0	6	19	0	11	0
1039	87	1		2	13	0	0	1	0	0	0	1	0	0	0	0	0	0	0	7	6	0	9	0
1040	22	1	4	0	12	0	0	0	0	0	0	0	0	0	0	1	0	0	0	8	14	0	11	0
1041	60	1		0	9	0	0	0	0	0	0	0	0	0	0	0	0	0	0	1	8	0	9	0
1042	53	0	5	0	18	0	0	0	0	0	1	0	0	0	0	1	0	0	0	3	14	0	8	0
1043	50	0		0	14	0	0	0	0	0	0	0	0	0	1	0	0	0	0	1	0	0	8	0
1044	63	0		0	15	0	0	0	0	0	0	0	0	0	0	0	0	0	0	2	9	0	8	0
1045	87	1		1	14	0	1	0	0	0	0	0	0	0	0	1	0	0	0	8	9	1	2	1
1046	53	0	20	7	23	0	0	0	0	0	0	0	0	0	0	1	1	1	0	8	20	1	19	0
1047	81	0	20	9	22	0	0	1	0	0	1	0	0	0	0	1	1	5	0	9	20	0		1
1048	62	0	15	6	29	0	0	0	0	0	0	0	0	0	1	0	1	1	0	3	14	0	13	0
1049	65	1	13	1	18	0	0	0	0	0	1	0	0	0	0	0	0	0	0	11	27	0		0
1050	84	0	9	1	15	0	0	0	0	0	0	0	0	0	0	0	0	0	0	2	14	0	8	0
1051	81	1	14	5	20	1	1	0	1	0	0	0	0	0	0	0	0	0	0	3	6	2	17	0
1052	60	1	12	0	15	0	0	0	0	0	0	0	0	0	0	0	0	0	0	3	9	0	9	0
1053	54	1	6	4	31	1	0	0	0	0	1	0	0	0	0	1	1	1	0	5	14	0	9	0
1054	78	0	24	5	31	0	0	0	1	0	0	0	0	0	0	0	1	1	0	9	6	3	20	0
1055	78	1	20	7	33	0	1	1	0	0	0	0	1	0	0	0	1	2	1	52	46	7	16	1
1056	93	0	18	8	37	1	1	1	0	0	0	0	0	0	0	0	1	1	0	4	20	3	8	0
1057	76	1	12	0	16	0	0	1	0	0	0	0	0	0	0	1	0	0	0	3	9	0	11	0
1058	95	1		3	14	0	0	0	1	0	0	1	0	0	0	0	0	0	0	5	1	0		0
1059	84	0	22	4	19	1	0	0	0	0	0	0	0	0	0	0	1	2	0	11	25	1	12	0
1060	73	0	30	10	24	1	0	0	0	0	0	0	0	0	0	0	1	2	0	5	14	0	12	0
1061	76	0	15	5	22	0	0	0	0	0	1	0	0	0	0	0	0	0	0	4	9	2	12	0
1062	68	1		6	33	0	0	1	0	0	0	0	0	0	0	1	1	1	0	3	14	2	12	0
1063	80	1		1	18	1	1	0	0	0	0	0	0	0	0	0	0	0	0	2	9	1	9	0
1064	66	1		4	13	1	0	0	0	1	0	0	0	0	0	1	1		0	1	14	4	13	0
1065	83	0	18	2	13	1	1	0	0	0	0	0	0	0	0	0	0	0	0	4	15	2	12	0
1066	91	0	14	2	16	0	0	0	0	0	0	1	0	0	0	0	0	0	0	4	15	2	14	0
1067	28	1	28	6	19	0	0	0	0	0	0	0	1	0	0	0	0	0	0	9	9	3	15	1
1068	59	1		1	12	0	0	1	0	0	1	0	0	0	0	0	0	0	0	3	1	1	8	0
1069	76	1		2	17	0	0	1	0	0	1	1	0	0	0	0	0	0	0	3	9	0	17	1
1070	38	0	6	0	15	0	0	0	0	0	0	0	0	0	0	1	0	0	0	1	13	0	15	0
1071	68	0	24	8	26	0	0	0	0	0	0	0	0	0	0	0	1	19	0	24	28	3	15	1
1072	41	0	5	0	21	0	0	0	0	0	1	0	0	0	0	1	0	0	0	3	9	0	14	0
1073	89	0	19	1	15	0	0	0	1	0	1	0	0	0	0	0	0	0	0	1	0	0	15	0
1074	78	1	14	3	25	0	0	1	1	0	1	0	0	0	0	1	0	0	0	2	14	1	16	0
1075	92	0	12	1	9	1	0	0	0	0	0	1	0	0	0	0	0	0	0	9	7	1	15	0
1076	62	0	2	1	16	0	0	1	0	0	0	1	0	0	1	0	0	0	0	10	9	0	13	0
1077	88	0	13	0	17	0	0	0	0	0	0	0	0	0	0	0	0	0	0	3	7	3	15	0
1078	89	1		2	12	1	0	0	0	0	0	0	0	0	0	0	0	0	0	2	7	1	8	0
1079	93	0	14	2	16	0	0	0	0	0	0	0	0	0	0	0	0	0	0	8	9	0	11	0
1080	68	0	21	6	33	0	0	0	0	0	0	1	0	0	1	0	1	6	0	11	33	1	20	0
1081	39	0		0	12	0	0	0	0	0	0	0	0	0	0	0	0	0	0	1	0	0	12	0
1082	61	0		0	16	0	0	0	0	0	1	0	0	0	0	1	0	0	0	3	14	0	9	0
1083	82	0		0	12	1	0	0	0	0	0	0	0	0	0	0	0	0	0	4	1	0	9	0
1084	61	0		0	38	0	0	0	0	0	0	1	0	0	0	1	0	0	0	3	14	0		0
1085	43	1	5	2	11	0	0	0	0	0	0	0	0	0	0	0	0	0	0	2	9	3	11	0
1086	53	0	6	3	29	0	0	0	0	0	0	0	0	0	0	1	0	0	0	2	14	1	11	0
1087	14	0	21	2	23	0	0	0	0	0	0	0	0	0	1	0	1	14	0	36	32	0	14	1
1088	76	1		1	22	0	0	1	0	0	1	0	0	0	0	1	0	0	0	4	19	0		0
1089	84	0		0		1	0	0	0	0	0	0	0	0	0	0	0	0	0	1	8	0	8	0
1090	34	0		2		0	0	0	0	0	0	0	0	0	0	0	0	0	0	3	14	0	11	0
1091	50	0	7	0	15	0	0	0	0	0	0	0	0	0	0	0	0	0	0	9	9	0	12	0
1092	74	1	24	11	23	1	0	0	0	0	1	0	0	0	0	1	1	7	0	13	28	5	17	1
1093	49	1	7	0	18	0	0	0	0	0	1	0	0	0	0	1	0	0	0	7	14	0	14	0
1094	79	0	13	0	25	1	0	0	0	0	1	0	0	0	0	1	0	0	0	5	14	0	13	0
1095	52	0	10	1	26	0	0	0	0	0	0	0	0	1	0	0	1	1	0	14	14	0	21	1
1096	55	0		0	14	1	0	0	0	0	0	0	0	0	0	0	1	1	0	10	6	0	12	0
1097	63	1	16	7	19	1	0	0	0	1	0	0	0	0	0	0	0	0	0	28	14	4	17	1
1098	78	1	20	9	29	0	0	1	0	0	1	1	0	0	0	0	1	2	0	8	7	1	12	1
1099	71	0	18	5	23	0	0	0	0	0	0	0	0	0	0	0	1	3	0	5	9	0	17	0
1100	86	1	28	9	20	0	0	0	1	0	0	0	0	0	0	0	0	0	0	20	24	2	17	1
1101	55	0		0	19	0	0	0	0	0	1	0	0	0	0	1	0	0	0	2	9	0	13	0
1102	81	1		6	26	1	0	0	0	0	0	0	0	0	1	0	1	1	0	6	14	0	19	0
1103	46	1	12	6	26	0	0	1	0	0	0	0	0	0	0	0	1	6	0	7	1	0	17	0
1104	71	1	18	3	23	0	1	0	0	0	0	0	0	0	0	0	1		0	15	27	0	13	0
1105	77	1	14	1	29	0	0	0	0	0	0	1	0	0	0	0	1	2	0	18	28	1	14	0
1106	60	1		6	32	0	0	0	0	0	0	0	0	0	0	1	1	1	0	2	9	0	11	0
1107	24	0	6	0	10	0	0	0	0	0	0	0	0	0	1	0	1	1	0	6	6	0	18	1
1108	87	1	13	2	14	1	0	0	0	0	0	0	0	0	0	0	0	0	0	8	9	1	10	1
1109	66	1	17	6	26	0	0	1	0	0	0	1	0	0	0	0	1	14	1	39	14	0	19	1
1110	91	0	18	4	16	0	0	1	1	0	0	0	0	0	0	0	0	0	0	6	6	2	11	0
1111	76	1		0	10	0	0	0	1	0	0	0	0	0	0	1	0	0	0	1	13	0	10	0
1112	81	1	19	2	12	0	0	0	0	0	0	0	0	0	0	0	0	0	0	4	7	2	10	0
1113	64	0	9	1	14	0	0	0	0	0	0	0	0	0	0	1	0	0	0	3	14	0	11	0
1114	51	1	10	5	27	0	0	0	0	0	0	0	0	0	0	0	1	1	0	3	14	0	15	0
1115	80	1		0	9	0	0	1	0	0	0	1	0	0	0	0	0	0	0	2	1	0	8	0
1116	15	1	5	0	8	0	0	0	0	0	0	0	0	0	0	0	0	0	0	3	1	0	8	1
1117	75	1	13	2	17	1	0	1	1	0	0	0	0	0	0	0	0	0	0	7	1	0	18	0
1118	73	0		0	8	1	0	1	0	0	0	0	0	0	0	0	0	0	0	1	8	0	1	1
1119	79	1		3	21	1	0	0	0	1	0	0	0	0	0	0	0	0	0	1	10	2	12	0
1120	72	1	11	0	20	0	0	0	0	0	0	0	0	0	0	1	1	1	0	6	19	1	13	0
1121	72	0	13	0	18	0	0	0	0	0	1	0	0	0	0	1	1		0	3	9	0	14	0
1122	30	1	7	3	22	0	0	0	0	0	0	0	0	0	0	0	1	2	0	6	19	0	8	0
1123	57	1		2	11	0	0	1	0	0	0	1	0	0	0	0	0	0	0	1	13	2	7	0
1124	96	0		1	10	0	1	0	1	0	0	0	0	0	0	0	0	0	0	1	0	0	10	0
1125	24	0	6	0	18	0	0	0	0	0	0	0	0	0	0	0	0	0	0	7	14	0	10	0
1126	49	0	16	7	31	0	0	0	0	0	0	0	0	0	0	0	0	0	0	6	14	0	15	0
1127	44	1		1	8	0	0	0	0	0	0	0	0	0	0	0	0	0	0	3	9	0	8	0
1128	79	1		1	8	1	0	0	0	0	1	0	0	0	0	0	0	0	0	2	1	0	8	0
1129	85	0	18	5	29	0	0	0	1	0	0	1	0	0	0	0	1	7	0	15	24	0	16	1
1130	78	1	17	5	19	0	0	0	0	0	1	1	0	0	0	0	0	0	0	4	12	1	14	0
1131	66	1		4	14	0	0	0	1	1	0	0	0	0	0	0	0	0	0	5	9	4	11	0
1132	89	1		1	11	0	0	1	0	0	0	1	0	0	0	0	0	0	0	1	14	1	11	0
1133	76	1	13	0	13	0	0	1	0	0	1	0	0	0	0	0	0	0	0	1	8	0	13	0
1134	40	1	12	4	17	0	0	0	0	1	0	0	0	0	0	1	0	0	0	2	9	4	12	0
1135	77	1	14	7	27	0	0	0	0	0	0	0	0	0	0	0	1	1	0	2	14	2	19	1
1136	73	0	14	7	25	1	1	1	0	0	0	0	0	0	0	1	1	1	0	3	14	1	13	0
1137	56	1	12	2	23	0	0	0	0	0	1	0	0	0	0	1	0	0	0	2	14	0	13	0
1138	73	1		2	8	1	0	0	0	0	0	1	0	0	0	0	1	1	0	9	6	1	14	0
1139	69	1	8	0	12	1	0	1	0	0	0	1	0	0	0	1	0	0	0	5	9	0	11	0
1140	63	1		0	9	1	0	1	0	0	0	0	0	0	0	0	0	0	0	1	0	0	9	0
1141	55	1		1	16	0	0	0	0	0	0	0	0	1	0	0	0	0	0	2	9	0	8	0
1142	34	1		0	14	0	0	0	0	0	0	0	0	0	0	0	0	0	0	4	1	0	8	0
1143	77	1		0	14	0	0	0	0	0	0	0	0	0	0	0	0	0	0	1	8	0	14	0
1144	67	1	10	0	16	0	0	0	0	0	1	0	0	0	0	1	0	0	0	2	14	0	13	0
1145	55	0	9	0	17	0	0	0	0	0	0	0	0	0	0	1	0	0	0	4	9	0	10	0
1146	79	1	21	2	27	0	0	0	0	0	1	0	0	0	0	0	1	30	1	47	38	3	16	1
1147	91	0	11	0	8	1	0	0	0	0	0	0	0	0	0	0	0	0	0	2	1	0	8	0
1148	40	0	3	1	17	0	0	0	0	0	0	0	0	0	0	1	0	0	0	2	9	0	12	0
1149	57	0		0	14	0	0	0	0	0	1	0	0	0	0	1	0	0	0	2	9	0	10	0
1150	89	1		0	11	0	1	1	1	0	0	0	0	0	0	1	0	0	0	2	9	0	11	0
1151	66	1		3	23	1	0	0	1	0	1	0	0	0	0	0	0	0	0	4	14	0	14	1
1152	47	0	14	3	13	0	0	0	0	0	0	0	0	0	0	0	0	0	0	7	9	0	9	0
1153	82	1	23	10	31	1	1	0	0	0	0	0	0	0	0	0	0	0	0	32	33	1	17	0
1154	75	1	12	0	10	0	0	1	0	0	0	0	0	0	0	1	0	0	0	2	15	0	10	0
1155	77	1		0	19	1	0	0	0	0	0	0	0	0	0	0	0	0	0	1	13	0	16	0
1156	1	1		0	8	0	0	0	0	0	0	0	0	0	0	0	0	0	0	1	8	0	8	0
1157	64	0	24	1	15	0	0	0	0	0	0	1	0	0	0	0	0	0	0	4	12	1	11	0
1158	43	0	9	7	16	0	0	0	0	0	0	0	0	0	0	1	1		0	2	14	0	14	0
1159	78	1	19	3	17	0	0	1	0	0	1	1	0	0	0	0	0	0	0	6	6	0	8	0
1160	82	0	23	3	19	0	1	1	1	0	0	0	0	0	0	0	0	0	0	3	11	2	13	0
1161	54	0	5	0	17	0	0	0	0	0	0	0	0	0	0	1	1	1	0	7	19	0	13	0
1162	68	0	16	8	28	0	0	0	0	0	0	0	0	0	0	0	1	2	0	2	14	3	18	0
1163	85	0		0	16	0	0	1	0	0	0	0	0	0	0	0	0	0	0	3	9	0	9	0
1164	76	0	12	3	13	0	0	0	0	0	1	0	0	0	0	0	0	0	0	5	20	3	9	0
1165	65	0	16	3	22	0	0	0	1	0	0	0	0	0	0	1	0	0	0	1	13	0	12	0
1166	48	1	8	2	34	0	0	0	0	0	0	0	0	0	1	0	1	8	0	13	27	0	10	0
1167	34	1	2	0	12	0	0	0	0	0	0	0	0	0	0	0	0	0	0	6	14	0	9	0
1168	41	1	14	4	19	0	0	0	0	0	1	0	0	0	0	0	0	0	0	6	6	1	12	0
1169	46	1		0	8	0	0	0	0	0	0	0	0	0	0	0	0	0	0	2	9	0	8	0
1170	81	1	7	0	11	1	0	1	0	0	1	0	0	0	0	0	0	0	0	5	9	0	8	0
1171	78	1	17	7	19	0	0	1	0	0	0	1	0	0	0	0	0	0	0	5	15	2	14	0
1172	86	0	13	0	12	0	0	1	0	0	0	0	0	0	0	0	0	0	0	5	1	0	10	0
1173	59	1		0	10	1	0	1	0	0	1	0	0	0	0	0	0	0	0	1	0	0	8	0
1174	85	0	9	4	15	1	0	0	0	0	0	1	0	0	0	0	1	1	0	2	15	1	10	0
1175	65	1		0	8	0	0	1	0	0	1	0	0	0	0	0	0	0	0	4	1	0	8	0
1176	74	1		12	31	1	1	1	0	0	1	0	0	0	0	1	1	2	0	5	19	2	12	0
1177	68	0		0	8	1	0	0	0	0	0	0	0	0	0	1	0	0	0	1	8	0	9	0
1178	48	1		0	10	0	0	1	0	0	0	0	0	0	0	1	0	0	0	1	8	0	10	0
1179	62	1	20	4	18	0	0	1	0	0	1	0	0	0	1	0	0	0	0	1	0	4	18	0
1180	45	0	9	0	17	0	0	0	0	0	0	0	0	0	0	1	1	1	0	2	9	0	12	0
1181	88	0	12	1	16	0	0	0	0	0	0	1	0	0	0	0	1	13	0	26	20	1	16	0
1182	78	1		1	11	1	0	0	0	0	0	1	0	0	0	0	0	0	0	2	1	0	10	0
1183	14	0	12	2	14	0	0	0	0	0	0	0	0	0	0	0	0	0	0	2	9	0	13	0
1184	89	0		0	11	0	0	1	0	0	0	0	0	0	0	0	0	0	0	4	1	1	9	0
1185	28	1		0	14	0	0	0	1	0	0	0	0	0	0	1	0	0	0	1	8	0		0
1186	62	1	15	0	20	0	0	0	1	0	1	0	0	0	0	1	0	0	0	5	14	0	11	0
1187	81	0	28	5	21	0	0	1	0	0	0	0	0	0	0	0	1	2	0	17	27	1	16	0
1188	53	1	33	10	33	0	0	0	0	0	0	0	0	0	0	0	1	48	1	28	46	3	13	1
1189	39	1	29	4	17	0	0	1	0	0	0	0	0	0	0	0	0	0	0	4	6	0	9	1
1190	75	0		0	16	0	0	0	0	0	0	0	0	0	0	1	0	0	0	2	14	0	14	0
1191	17	1	5	0	7	0	0	0	0	0	0	0	0	0	0	0	0	0	0	1	8	0	7	0
1192	73	0		3	13	1	0	0	1	0	0	0	0	0	0	0	0	0	0	1	10	2	4	0
1193	79	1		12	32	0	0	0	0	0	0	0	0	0	0	1	1	1	0	2	14	3	10	0
1194	85	1		3	11	1	0	0	0	0	0	1	0	0	0	1	0	0	0	1	8	3	11	0
1195	45	1	8	2	10	0	0	0	0	0	0	0	0	0	0	0	0	0	0	5	15	1	11	0
1196	58	1		2	18	0	0	0	0	0	0	0	0	0	0	1	0	0	0	1	8	0	12	0
1197	86	0	18	0	19	0	0	0	0	0	0	0	0	0	0	0	0	0	0	4	9	0	13	0
1198	72	1	10	0	13	0	0	0	0	0	0	0	0	0	0	0	0	0	0	3	6	0	8	1
1199	57	1	28	9	22	0	0	0	0	0	0	0	1	0	0	0	1	7	1	17	46	0		1
1200	70	1		6	28	1	0	0	0	0	0	0	0	0	1	1	1	1	0	3	14	0	15	1
1201	85	0	12	1	14	0	0	0	1	0	0	0	0	0	0	0	0	0	0	7	15	1	11	0
1202	32	0	10	8	24	0	0	0	0	0	0	0	0	0	0	0	1		0	3	14	2	11	0
1203	86	1	19	2	17	0	0	0	1	0	0	0	0	0	0	0	0	0	0	5	14	1	12	1
1204	85	1	13	0	16	0	0	0	0	0	1	0	0	0	0	1	0	0	0	3	9	0	14	1
1205	83	0	20	4	13	0	1	0	0	1	0	1	0	0	0	0	0	0	0	2	1	4	9	0
1206	70	1		0	12	1	0	0	0	0	0	0	0	0	0	0	0	0	0	2	14	0	10	0
1207	85	1	13	3	18	0	0	0	0	0	1	0	0	0	0	0	0	0	0	3	14	0	11	0
1208	95	0	21	4	14	0	1	0	0	0	0	1	0	0	0	0	0	0	0	3	7	2	14	0
1209	77	1	10	0	17	0	0	0	0	0	0	0	0	0	1	0	1	1	0	24	28	1	12	1
1210	97	0	20	2	11	0	1	0	1	0	0	0	0	0	0	0	0	0	0	4	1	1	8	0
1211	76	0		5	20	1	1	0	0	0	0	0	0	0	0	0	0	0	0	6	14	14		0
1212	46	0	10	3	25	0	0	0	0	0	1	0	0	0	0	1	0	0	0	3	9	0	16	0
1213	70	0		0	14	0	0	0	0	0	0	0	0	0	0	0	0	0	0	2	9	0	11	1
1214	76	1		0	18	1	0	0	0	0	1	0	0	0	0	1	0	0	0	2	9	0	12	0
1215	76	0		1	26	0	0	0	0	0	0	1	0	0	0	1	0	0	0	2	9	0	11	0
1216	34	1	10	1	11	0	0	0	0	0	0	0	0	0	0	1	0	0	0	2	14	0	11	0
1217	68	0		3		0	0	0	1	0	0	0	0	0	0	0	0	0	0	2	11	0	10	0
1218	79	0	12	4	10	1	1	0	0	0	0	0	0	0	0	1	0	0	0	2	9	0	8	0
1219	72	0	26	4	29	0	0	0	0	0	1	0	0	0	0	0	1	5	0	6	25	5	20	0
1220	95	0	19	8	20	0	0	0	0	0	0	0	0	0	0	0	0	0	0	10	6	2	9	1
1221	70	1		1	11	1	0	1	0	0	0	0	0	0	0	0	0	0	0	1	8	1	10	0
1222	45	1		1	7	0	0	0	0	0	0	0	0	0	0	1	0	0	0	1	8	1	7	0
1223	71	0	13	2	20	0	0	0	0	0	1	0	1	0	0	1	0	0	0	2	9	3	14	0
1224	16	1		1	12	0	0	0	0	0	0	0	0	0	0	1	0	0	0	2	9	0	10	0
1225	67	1	18	1	26	0	0	1	0	0	0	0	0	0	0	1	0	0	0	3	14	0	7	0
1226	93	1		0	10	1	1	0	0	0	0	0	0	0	0	0	0	0	0	3	1	0	7	0
1227	46	1	21	7	26	0	0	0	0	0	0	0	0	0	0	0	1	1	0	2	14	2	17	0
1228	78	1	22	2	24	0	1	0	0	0	0	1	0	0	0	0	0	0	0	4	1	0	10	0
1229	75	1		0	10	0	0	0	0	0	0	1	0	0	0	0	0	0	0	3	9	0	11	0
1230	66	1	24	4	25	1	0	0	0	1	0	0	0	0	0	0	0	0	0	5	19	4	16	1
1231	70	0		0	9	1	0	0	0	0	0	0	0	0	0	1	0	0	0	12	22	0	9	0
1232	89	1		1	12	0	1	0	0	0	1	1	0	0	0	0	0	0	0	1	8	0	11	0
1233	84	1	15	0	24	1	0	0	1	0	1	0	0	0	0	1	0	0	0	8	19	1	9	0
1234	80	1		2	11	1	1	0	0	0	0	1	0	0	0	0	0	0	0	1	0	1	9	0
1235	57	0	15	0	29	0	0	0	0	0	0	0	0	0	0	1	1	1	0	2	14	0	12	0
1236	16	1	10	0	19	0	0	0	0	0	0	0	0	0	0	1	0	0	0	4	19	0	9	0
1237	83	1		1	11	1	0	0	0	0	0	0	0	0	0	0	0	0	0	4	1	0	9	0
1238	73	1	17	0	15	0	1	0	0	0	1	0	0	0	0	0	0	0	0	1	10	0	17	1
1239	37	0	27	5	19	0	0	0	0	1	0	0	0	0	0	0	0	0	0	10	6	5	16	0
1240	62	0		6	10	0	0	1	0	0	0	0	0	0	1	0	0	0	0	4	9	0	7	0
1241	61	1		0	24	0	0	0	0	0	0	0	0	0	0	1	0	0	0	1	8	0	9	0
1242	63	1		0	9	0	0	1	0	0	0	0	0	0	0	0	0	0	0	4	9	0	8	0
1243	81	1	15	3	16	0	0	0	0	0	1	0	0	0	0	0	0	0	0	3	1	1	9	0
1244	55	1		0	14	0	0	1	0	0	0	0	0	0	0	0	0	0	0	2	1	0	8	0
1245	92	1		2	10	1	1	0	0	0	0	0	0	0	0	0	0	0	0	4	7	2	14	0
1246	79	1	14	2		0	0	0	0	0	0	0	0	0	0	1	0	0	0	4	14	0	8	0
1247	89	1	19	7	23	1	0	0	1	1	0	0	0	0	0	0	0	0	0	5	11	4	23	0
1248	76	0		2	22	1	0	0	1	0	0	0	0	0	0	0	0	0	0	3	9	1	11	0
1249	57	1	15	5	25	0	0	1	0	0	1	0	0	0	0	0	1	20	0	21	41	3	18	1
1250	67	1		0	8	1	0	0	0	0	1	0	0	0	0	0	0	0	0	6	1	0		0
1251	40	1		0	10	0	0	0	0	0	0	0	0	0	0	0	0	0	0	2	1	0	7	0
1252	59	1		0	12	1	0	0	0	0	0	0	0	0	0	1	0	0	0	1	21	0	9	0
1253	66	1		0	12	1	0	0	0	0	0	0	0	0	1	0	1	2	0	11	27	1	9	1
1254	77	0	13	0	17	0	0	0	0	0	0	0	0	0	0	1	0	0	0	5	14	0	12	0
1255	74	1		0	12	0	0	0	1	0	1	0	0	0	0	0	0	0	0	2	1	0	10	0
1256	68	0	25	7	37	0	0	0	0	0	0	0	0	0	0	1	1	1	0	7	9	0	14	0
1257	41	1	18	2	23	0	1	1	0	0	0	0	0	0	0	0	0	0	0	3	1	2	8	0
1258	82	1	14	2	13	1	1	1	0	0	1	1	0	0	0	1	0	0	0	1	8	2	12	1
1259	83	0		3	22	1	1	0	0	0	0	1	0	0	0	0	1	2	0	2	23	3	13	0
1260	86	1		2	23	0	0	0	0	0	0	1	0	0	0	1	0	0	0	2	14	2	13	0
1261	68	0	27	7	18	0	0	0	0	0	1	0	0	0	0	1	1	3	0	3	9	0	14	0
1262	71	1		2	35	0	0	0	0	0	0	0	0	0	0	1	0	0	0	2	9	1	9	0
1263	44	0	10	3	19	0	0	0	0	0	0	1	0	0	0	0	0	0	0	5	9	2	9	0
1264	44	1	5	0	20	0	0	0	0	0	0	0	0	0	1	1	1	4	0	21	22	0	15	0
1265	82	0		0	11	0	0	0	0	0	0	1	0	0	0	0	0	0	0	4	1	0	9	0
1266	65	1	14	3	18	1	0	1	0	0	0	0	0	0	0	0	0	0	0	1	18	0	8	0
1267	77	1		1	15	0	0	0	0	0	0	0	0	0	0	1	0	0	0	2	15	1	13	0
1268	26	1	16	3	21	0	0	0	0	0	0	0	0	0	0	0	0	0	0	4	6	0	9	0
1269	37	1	5	0	9	0	0	0	0	0	0	0	0	0	0	0	0	0	0	4	9	0	8	0
1270	45	1		0	15	0	0	0	0	0	0	0	0	0	0	0	0	0	0	2	1	0	8	0
1271	68	0	12	1	15	0	0	0	0	0	0	0	0	0	0	0	0	0	0	8	20	1	14	0
1272	60	0	10	3	9	1	1	0	0	1	0	0	0	0	0	0	0	0	0	6	1	2	9	0
1273	47	0		1	14	0	0	0	0	0	0	0	0	0	0	1	0	0	0	5	9	0		0
1274	47	0	20	7	50	0	0	0	0	0	0	0	0	0	0	0	1	7	0	12	27	0		0
1275	88	0		2	13	1	0	1	0	0	0	0	0	0	0	0	0	0	0	6	14	0	9	0
1276	57	1	11	0	15	0	0	0	0	0	0	0	0	0	0	0	0	0	0	3	14	0	12	0
1277	82	1	16	1	11	0	0	0	0	0	0	1	0	0	1	0	0	0	0	8	1	0	13	0

## Sheet: Sheet2
GENDER	0 FEMALE	1 MALE
